# Supplementary material for: Functional Expression of Parasite Drug Targets and Their Human Orthologs in Yeast
Source: PLoS Negl Trop Dis. 2011 Oct 4;5(10):e1320. doi: 10.1371/journal.pntd.0001320 (PMC3186757; doi:10.1371/journal.pntd.0001320)
Supplement: Text S1 — pCM188. Sequence and features of the plasmid backbone used for cloning of the heterologous DHFRs, NMTs and PGKs under the control of the tetracycline-regulatable promoter: TetO2. (GBK) [file pntd.0001320.s013.gbk]

LOCUS       pCM188      8156 bp    DNA     circular UNA 06-Jan-2011
DEFINITION  
FEATURES             Location/Qualifiers
     misc_feature    28..1035
                     /label=tTA\transactivator
     promoter        1036..1805
                     /label=CMV\promoter
     terminator      1817..2028
                     /label=ADH1\terminator
     misc_feature    2034..2133
                     /label=TetO\operator
     promoter        2134..2286
                     /label=CYC1\promoter
     misc_feature    2289..2342
                     /label=MCS
     terminator      2343..2604
                     /label=CYC1\terminator
     rep_origin      3020..3031
                     /label=pMB1\ori
     CDS             complement(3784..4644)
                     /label=AmpR
     CDS             5081..5883
                     /label=URA3
     rep_origin      6221..6965
                     /label=ARS1
     rep_origin      6966..7942
                     /label=CEN\4
ORIGIN
        1 gaattcttat tacgatcctc gcgcccccta cccaccgtac tcgtcaattc caagggcatc
       61 ggtaaacatc tgctcaaact cgaagtcggc catatccaga gcgccgtagg gggcggagtc
      121 gtggggggta aatcccggac ccggggaatc cccgtccccc aacatgtcca gatcgaaatc
      181 gtctagcgcg tcggcatgcg ccatcgccac gtcctcgccg tctaagtgga gctcgtcccc
      241 caggctgaca tcggtcgggg gggccgtcga cagtctgcgc gtgtgtcccg cggggagaaa
      301 ggacaggcgc ggagccgcca gccccgcctc ttcgggggcg tcgtcgtccg ggagatcgag
      361 caggccctcg atggtagacc cgtaattgtt tttcgtacgc gcgcggctgt acgcggaccc
      421 actttcacat ttaagttgtt tttctaatcc gcatatgatc aattcaaggc cgaataagaa
      481 ggctggctct gcaccttggt gatcaaataa ttcgatagct tgtcgtaata atggcggcat
      541 actatcagta gtaggtgttt ccctttcttc tttagcgact tgatgctctt gatcttccaa
      601 tacgcaacct aaagtaaaat gccccacagc gctgagtgca tataatgcat tctctagtga
      661 aaaaccttgt tggcataaaa aggctaattg attttcgaga gtttcatact gtttttctgt
      721 aggccgtgta cctaaatgta cttttgctcc atcgcgatga cttagtaaag cacatctaaa
      781 acttttagcg ttattacgta aaaaatcttg ccagctttcc ccttctaaag ggcaaaagtg
      841 agtatggtgc ctatctaaca tctcaatggc taaggcgtcg agcaaagccc gcttattttt
      901 tacatgccaa tacaatgtag gctgctctac acctagcttc tgggcgagtt tacgggttgt
      961 taaaccttcg attccgacct cattaagcag ctctaatgcg ctgttaatca ctttactttt
     1021 atctaatcta gacatatgaa ttaattcggg ccgcggaggc tggatcggtc ccggtgtctt
     1081 ctatggaggt caaaacagcg tggatggcgt ctccaggcga tctgacggtt cactaaacga
     1141 gctctgctta tatagacctc ccaccgtaca cgcctaccgc ccatttgcgt caatggggcg
     1201 gagttgttac gacattttgg aaagtcccgt tgattttggt gccaaaacaa actcccattg
     1261 acgtcaatgg ggtggagact tggaaatccc cgtgagtcaa accgctatcc acgcccattg
     1321 atgtactgcc aaaaccgcat caccatggta atagcgatga ctaatacgta gatgtactgc
     1381 caagtaggaa agtcccataa ggtcatgtac tgggcataat gccaggcggg ccatttaccg
     1441 tcattgacgt caataggggg cgtacttggc atatgataca cttgatgtac tgccaagtgg
     1501 gcagtttagc gtaaatactc cacccattga cgtcaatgga aagtccctat tggcgttact
     1561 atgggaacat acgtcattat tgacgtcaat gggcgggggt cgttgggcgg tcagccaggc
     1621 gggccattta ccgtaagtta tgtaacgcgg aactccatat atgggctatg aactaatgac
     1681 cccgtaattg attactatta ataactagtc aataatcaat gtcaacatgg cggtaatgtt
     1741 ggacatgagc caatataaat gtacatatta tgatatggat acaacgtatg caatgggcca
     1801 agctcctcga gtaattcgcg ccacttctaa ataagcgaat ttcttatgat ttatgatttt
     1861 tattattaaa taagttataa aaaaaataag tgtatacaaa ttttaaagtg actcttaggt
     1921 tttaaaacga aaattcttgt tcttgagtaa ctctttcctg taggtcaggt tgctttctca
     1981 ggtatagcat gaggtcgctc ttattgacca cacctctacc ggcagatcaa ttcctcgatc
     2041 cctatcagtg atagagagtc gacaaagtcg agtttctcga tccctatcag tgatagagag
     2101 tcgacaaagt cgagtttctc gatcgagacc actgcatgca tgtgctctgt atgtatataa
     2161 aactcttgtt ttcttctttt ctctaaatat tctttcctta tacattaggt cctttgtagc
     2221 ataaattact atacttctat agacacgcaa acacaaatac acacactaaa ttaccggatc
     2281 aattcggggg atccgtttaa acaggcctgt taacatcgat agcggccgct agggccctgc
     2341 aggagggccg catcatgtaa ttagttatgt cacgcttaca ttcacgccct ccccccacat
     2401 ccgctctaac cgaaaaggaa ggagttagac aacctgaagt ctaggtccct atttattttt
     2461 ttatagttat gttagtatta agaacgttat ttatatttca aatttttctt ttttttctgt
     2521 acagacgcgt gtacgcatgt aacattatac tgaaaacctt gcttgagaag gttttgggac
     2581 gctcgaaggc tttaatttgc ggccaagctt ggcgtaatca tggtcatagc tgtttcctgt
     2641 gtgaaattgt tatccgctca caattccaca caacatacga gccggaagca taaagtgtaa
     2701 agcctggggt gcctaatgag tgagctaact cacattaatt gcgttgcgct cactgcccgc
     2761 tttccagtcg ggaaacctgt cgtgccagct gcattaatga atcggccaac gcgcggggag
     2821 aggcggtttg cgtattgggc gctcttccgc ttcctcgctc actgactcgc tgcgctcggt
     2881 cgttcggctg cggcgagcgg tatcagctca ctcaaaggcg gtaatacggt tatccacaga
     2941 atcaggggat aacgcaggaa agaacatgtg agcaaaaggc cagcaaaagg ccaggaaccg
     3001 taaaaaggcc gcgttgctgg cgtttttcca taggctccgc ccccctgacg agcatcacaa
     3061 aaatcgacgc tcaagtcaga ggtggcgaaa cccgacagga ctataaagat accaggcgtt
     3121 tccccctgga agctccctcg tgcgctctcc tgttccgacc ctgccgctta ccggatacct
     3181 gtccgccttt ctcccttcgg gaagcgtggc gctttctcat agctcacgct gtaggtatct
     3241 cagttcggtg taggtcgttc gctccaagct gggctgtgtg cacgaacccc ccgttcagcc
     3301 cgaccgctgc gccttatccg gtaactatcg tcttgagtcc aacccggtaa gacacgactt
     3361 atcgccactg gcagcagcca ctggtaacag gattagcaga gcgaggtatg taggcggtgc
     3421 tacagagttc ttgaagtggt ggcctaacta cggctacact agaaggacag tatttggtat
     3481 ctgcgctctg ctgaagccag ttaccttcgg aaaaagagtt ggtagctctt gatccggcaa
     3541 acaaaccacc gctggtagcg gtggtttttt tgtttgcaag cagcagatta cgcgcagaaa
     3601 aaaaggatct caagaagatc ctttgatctt ttctacgggg tctgacgctc agtggaacga
     3661 aaactcacgt taagggattt tggtcatgag attatcaaaa aggatcttca cctagatcct
     3721 tttaaattaa aaatgaagtt ttaaatcaat ctaaagtata tatgagtaaa cttggtctga
     3781 cagttaccaa tgcttaatca gtgaggcacc tatctcagcg atctgtctat ttcgttcatc
     3841 catagttgcc tgactccccg tcgtgtagat aactacgata cgggagggct taccatctgg
     3901 ccccagtgct gcaatgatac cgcgagaccc acgctcaccg gctccagatt tatcagcaat
     3961 aaaccagcca gccggaaggg ccgagcgcag aagtggtcct gcaactttat ccgcctccat
     4021 ccagtctatt aattgttgcc gggaagctag agtaagtagt tcgccagtta atagtttgcg
     4081 caacgttgtt gccattgcta caggcatcgt ggtgtcacgc tcgtcgtttg gtatggcttc
     4141 attcagctcc ggttcccaac gatcaaggcg agttacatga tcccccatgt tgtgcaaaaa
     4201 agcggttagc tccttcggtc ctccgatcgt tgtcagaagt aagttggccg cagtgttatc
     4261 actcatggtt atggcagcac tgcataattc tcttactgtc atgccatccg taagatgctt
     4321 ttctgtgact ggtgagtact caaccaagtc attctgagaa tagtgtatgc ggcgaccgag
     4381 ttgctcttgc ccggcgtcaa tacgggataa taccgcgcca catagcagaa ctttaaaagt
     4441 gctcatcatt ggaaaacgtt cttcggggcg aaaactctca aggatcttac cgctgttgag
     4501 atccagttcg atgtaaccca ctcgtgcacc caactgatct tcagcatctt ttactttcac
     4561 cagcgtttct gggtgagcaa aaacaggaag gcaaaatgcc gcaaaaaagg gaataagggc
     4621 gacacggaaa tgttgaatac tcatactctt cctttttcaa tattattgaa gcatttatca
     4681 gggttattgt ctcatgagcg gatacatatt tgaatgtatt tagaaaaata aacaaatagg
     4741 ggttccgcgc acatttcccc gaaaagtgcc acctgacgtc taagaaacca ttattatcat
     4801 gacattaacc tataaaaata ggcgtatcac gaggcccttt cgtcttcaag aattagcttt
     4861 tcaattcaat tcatcatttt ttttttattc ttttttttga tttcggtttc tttgaaattt
     4921 ttttgattcg gtaatctccg aacagaagga agaacgaagg aaggagcaca gacttagatt
     4981 ggtatatata cgcatatgta gtgttgaaga aacatgaaat tgcccagtat tcttaaccca
     5041 actgcacaga acaaaaacat gcaggaaacg aagataaatc atgtcgaaag ctacatataa
     5101 ggaacgtgct gctactcatc ctagtcctgt tgctgccaag ctatttaata tcatgcacga
     5161 aaagcaaaca aacttgtgtg cttcattgga tgttcgtacc accaaggaat tactggagtt
     5221 agttgaagca ttaggtccca aaatttgttt actaaaaaca catgtggata tcttgactga
     5281 tttttccatg gagggcacag ttaagccgct aaaggcatta tccgccaagt acaatttttt
     5341 actcttcgaa gacagaaaat ttgctgacat tggtaataca gtcaaattgc agtactctgc
     5401 gggtgtatac agaatagcag aatgggcaga cattacgaat gcacacggtg tggtgggccc
     5461 aggtattgtt agcggtttga agcaggcggc agaagaagta acaaaggaac ctagaggcct
     5521 tttgatgtta gcagaattgt catgcaaggg ctccctatct actggagaat atactaaggg
     5581 tactgttgac attgcgaaga gcgacaaaga ttttgttatc ggctttattg ctcaaagaga
     5641 catgggtgga agagatgaag gttacgattg gttgattatg acacccggtg tgggtttaga
     5701 tgacaaggga gacgcattgg gtcaacagta tagaaccgtg gatgatgtgg tctctacagg
     5761 atctgacatt attattgttg gaagaggact atttgcaaag ggaagggatg ctaaggtaga
     5821 gggtgaacgt tacagaaaag caggctggga agcatatttg agaagatgcg gccagcaaaa
     5881 ctaaaaaact gtattataag taaatgcatg tatactaaac tcacaaatta gagcttcaat
     5941 ttaattatat cagttattac ccaattctca tgtttgacag cttatcatcg atcgtccaac
     6001 tgcatggaga tgagtcgtgg caagaatacc aagagttcct cggtttgcca gttattaaaa
     6061 gactcgtatt tccaaaagac tgcaacatac tactcagtgc agcttcacag aaacctcatt
     6121 cgtttattcc cttgtttgat tcagaagcag gtgggacagg tgaacttttg gattggaact
     6181 cgatttctga ctgggttgga aggcaagaga gccccgagag cttacatttt atgttagctg
     6241 gtggactgac gccagaaaat gttggtgatg cgcttagatt aaatggcgtt attggtgttg
     6301 atgtaagcgg aggtgtggag acaaatggtg taaaagactc taacaaaata gcaaatttcg
     6361 tcaaaaatgc taagaaatag gttattactg agtagtattt atttaagtat tgtttgtgca
     6421 cttgcctgca agccttttga aaagcaagca taaaagatct aaacataaaa tctgtaaaat
     6481 aacaagatgt aaagataatg ctaaatcatt tggctttttg attgattgta caggaaaata
     6541 tacatcgcag ggggttgact tttaccattt caccgcaatg gaatcaaact tgttgaagag
     6601 aatgttcaca ggcgcatacg ctacaatgac ccgattcttg ctagcctttt ctcggtcttg
     6661 caaacaaccg ccggcagctt agtatataaa tacacatgta catacctctc tccgtatcct
     6721 cgtaatcatt ttcttgtatt tatcgtcttt tcgctgtaaa aactttatca cacttatctc
     6781 aaatacactt attaaccgct tttactatta tcttctacgc tgacagtaat atcaaacagt
     6841 gacacatatt aaacacagtg gtttctttgc ataaacacca tcagcctcaa gtcgtcaagt
     6901 aaagatttcg tgttcatgca gatagataac aatctatatg ttgataatta gcgttgcctc
     6961 atcaatgcga gatccgttta accggaccct agtgcactta ccccacgttc ggtccactgt
     7021 gtgccgaaca tgctccttca ctattttaac atgtggaatt aattctcatg tttgacagct
     7081 tatcatcgaa ctctaagagg tgatacttat ttactgtaaa actgtgacga taaaaccgga
     7141 aggaagaata agaaaactcg aactgatcta taatgcctat tttctgtaaa gagtttaagc
     7201 tatgaaagcc tcggcatttt ggccgctcct aggtagtgct ttttttccaa ggacaaaaca
     7261 gtttcttttt cttgagcagg ttttatgttt cggtaatcat aaacaataaa taaattattt
     7321 catttatgtt taaaaataaa aaataaaaaa gtattttaaa tttttaaaaa agttgattat
     7381 aagcatgtga ccttttgcaa gcaattaaat tttgcaattt gtgattttag gcaaaagtta
     7441 caatttctgg ctcgtgtaat atatgtatgc taaagtgaac ttttacaaag tcgatatgga
     7501 cttagtcaaa agaaattttc ttaaaaatat atagcactag ccaatttagc acttctttat
     7561 gagatatatt atagacttta ttaagccaga tttgtgtatt atatgtattt acccggcgaa
     7621 tcatggacat acattctgaa ataggtaata ttctctatgg tgagacagca tagataacct
     7681 aggatacaag ttaaaagcta gtactgtttt gcagtaattt ttttcttttt tataagaatg
     7741 ttaccaccta aataagttat aaagtcaata gttaagtttg atatttgatt gtaaaatacc
     7801 gtaatatatt tgcatgatca aaaggctcaa tgttgactag ccagcatgtc aaccactata
     7861 ttgatcaccg atatatggac ttccacacca actagtaata tgacaataaa ttcaagatat
     7921 tcttcatgag aatggcccag cgatatatgc ggtgtgaaat accgcacaga tgcgtaagga
     7981 gaaaataccg catcaggcgc cattcgccat tcaggctgcg caactgttgg gaagggcgat
     8041 cggtgcgggc ctcttcgcta ttacgccagc tggcgaaagg gggatgtgct gcaaggcgat
     8101 taagttgggt aacgccaggg ttttcccagt cacgacgttg taaaacgacg gccagt
//
