# Supplementary material for: Functional Expression of Parasite Drug Targets and Their Human Orthologs in Yeast
Source: PLoS Negl Trop Dis. 2011 Oct 4;5(10):e1320. doi: 10.1371/journal.pntd.0001320 (PMC3186757; doi:10.1371/journal.pntd.0001320)
Supplement: Text S3 — pCMPfRdhfr. Sequence and features of the drug-resistant Plasmodium falciparum DHFR complementation plasmid. (GBK) [file pntd.0001320.s015.gbk]

LOCUS       pCM_PfRdhfr      8804 bp    DNA     circular UNA 12-Jan-2011
DEFINITION  
FEATURES             Location/Qualifiers
     misc_feature    28..1035
                     /label="tTA transactivator"
     promoter        1036..1805
                     /label="CMV promoter"
     terminator      1817..2028
                     /label="ADH1 terminator"
     misc_feature    2034..2133
                     /label="TetO operator"
     promoter        2134..2286
                     /label="CYC1 promoter"
     CDS             2295..2984
                     /label=PfDHFR
                     /label=PfRdhfr
     terminator      2991..3252
                     /label="CYC1 terminator"
     rep_origin      3668..3679
                     /label="pMB1 ori"
     CDS             complement(4432..5292)
                     /label=AmpR
     CDS             5729..6531
                     /label=URA3
     rep_origin      6869..7613
                     /label=ARS1
     rep_origin      7614..8590
                     /label="CEN 4"
ORIGIN
        1 GAATTCTTAT TACGATCCTC GCGCCCCCTA CCCACCGTAC TCGTCAATTC CAAGGGCATC
       61 GGTAAACATC TGCTCAAACT CGAAGTCGGC CATATCCAGA GCGCCGTAGG GGGCGGAGTC
      121 GTGGGGGGTA AATCCCGGAC CCGGGGAATC CCCGTCCCCC AACATGTCCA GATCGAAATC
      181 GTCTAGCGCG TCGGCATGCG CCATCGCCAC GTCCTCGCCG TCTAAGTGGA GCTCGTCCCC
      241 CAGGCTGACA TCGGTCGGGG GGGCCGTCGA CAGTCTGCGC GTGTGTCCCG CGGGGAGAAA
      301 GGACAGGCGC GGAGCCGCCA GCCCCGCCTC TTCGGGGGCG TCGTCGTCCG GGAGATCGAG
      361 CAGGCCCTCG ATGGTAGACC CGTAATTGTT TTTCGTACGC GCGCGGCTGT ACGCGGACCC
      421 ACTTTCACAT TTAAGTTGTT TTTCTAATCC GCATATGATC AATTCAAGGC CGAATAAGAA
      481 GGCTGGCTCT GCACCTTGGT GATCAAATAA TTCGATAGCT TGTCGTAATA ATGGCGGCAT
      541 ACTATCAGTA GTAGGTGTTT CCCTTTCTTC TTTAGCGACT TGATGCTCTT GATCTTCCAA
      601 TACGCAACCT AAAGTAAAAT GCCCCACAGC GCTGAGTGCA TATAATGCAT TCTCTAGTGA
      661 AAAACCTTGT TGGCATAAAA AGGCTAATTG ATTTTCGAGA GTTTCATACT GTTTTTCTGT
      721 AGGCCGTGTA CCTAAATGTA CTTTTGCTCC ATCGCGATGA CTTAGTAAAG CACATCTAAA
      781 ACTTTTAGCG TTATTACGTA AAAAATCTTG CCAGCTTTCC CCTTCTAAAG GGCAAAAGTG
      841 AGTATGGTGC CTATCTAACA TCTCAATGGC TAAGGCGTCG AGCAAAGCCC GCTTATTTTT
      901 TACATGCCAA TACAATGTAG GCTGCTCTAC ACCTAGCTTC TGGGCGAGTT TACGGGTTGT
      961 TAAACCTTCG ATTCCGACCT CATTAAGCAG CTCTAATGCG CTGTTAATCA CTTTACTTTT
     1021 ATCTAATCTA GACATATGAA TTAATTCGGG CCGCGGAGGC TGGATCGGTC CCGGTGTCTT
     1081 CTATGGAGGT CAAAACAGCG TGGATGGCGT CTCCAGGCGA TCTGACGGTT CACTAAACGA
     1141 GCTCTGCTTA TATAGACCTC CCACCGTACA CGCCTACCGC CCATTTGCGT CAATGGGGCG
     1201 GAGTTGTTAC GACATTTTGG AAAGTCCCGT TGATTTTGGT GCCAAAACAA ACTCCCATTG
     1261 ACGTCAATGG GGTGGAGACT TGGAAATCCC CGTGAGTCAA ACCGCTATCC ACGCCCATTG
     1321 ATGTACTGCC AAAACCGCAT CACCATGGTA ATAGCGATGA CTAATACGTA GATGTACTGC
     1381 CAAGTAGGAA AGTCCCATAA GGTCATGTAC TGGGCATAAT GCCAGGCGGG CCATTTACCG
     1441 TCATTGACGT CAATAGGGGG CGTACTTGGC ATATGATACA CTTGATGTAC TGCCAAGTGG
     1501 GCAGTTTAGC GTAAATACTC CACCCATTGA CGTCAATGGA AAGTCCCTAT TGGCGTTACT
     1561 ATGGGAACAT ACGTCATTAT TGACGTCAAT GGGCGGGGGT CGTTGGGCGG TCAGCCAGGC
     1621 GGGCCATTTA CCGTAAGTTA TGTAACGCGG AACTCCATAT ATGGGCTATG AACTAATGAC
     1681 CCCGTAATTG ATTACTATTA ATAACTAGTC AATAATCAAT GTCAACATGG CGGTAATGTT
     1741 GGACATGAGC CAATATAAAT GTACATATTA TGATATGGAT ACAACGTATG CAATGGGCCA
     1801 AGCTCCTCGA GTAATTCGCG CCACTTCTAA ATAAGCGAAT TTCTTATGAT TTATGATTTT
     1861 TATTATTAAA TAAGTTATAA AAAAAATAAG TGTATACAAA TTTTAAAGTG ACTCTTAGGT
     1921 TTTAAAACGA AAATTCTTGT TCTTGAGTAA CTCTTTCCTG TAGGTCAGGT TGCTTTCTCA
     1981 GGTATAGCAT GAGGTCGCTC TTATTGACCA CACCTCTACC GGCAGATCAA TTCCTCGATC
     2041 CCTATCAGTG ATAGAGAGTC GACAAAGTCG AGTTTCTCGA TCCCTATCAG TGATAGAGAG
     2101 TCGACAAAGT CGAGTTTCTC GATCGAGACC ACTGCATGCA TGTGCTCTGT ATGTATATAA
     2161 AACTCTTGTT TTCTTCTTTT CTCTAAATAT TCTTTCCTTA TACATTAGGT CCTTTGTAGC
     2221 ATAAATTACT ATACTTCTAT AGACACGCAA ACACAAATAC ACACACTAAA TTACCGGATC
     2281 AATTCGGGGG ATCCATGATG GAACAAGTTT GTGATGTTTT CGATATCTAC GCTATTTGTG
     2341 CTTGTTGTAA GGTTGAATCT AAGAATGAAG GTAAGAAGAA TGAAGTTTTC AACAACTACA
     2401 CTTTTAGAGG TTTGGGTAAC AAAGGTGTTT TGCCATGGAA ATGTATTTCT TTGGATATGA
     2461 AGTACTTTAG AGCTGTTACT ACTTACGTTA ACGAATCTAA GTACGAAAAA TTGAAGTACA
     2521 AGAGATGTAA GTACTTGAAC AAAGAAACTG TTGATAACGT TAATGATATG CCAAATTCTA
     2581 AGAAGTTGCA AAACGTTGTT GTTATGGGTA GAACTAATTG GGAATCTATT CCAAAAAAGT
     2641 TCAAGCCATT GTCTAATAGA ATTAACGTTA TTTTGTCTAG AACTTTGAAG AAAGAAGATT
     2701 TCGACGAAGA CGTTTACATT ATTAACAAGG TTGAAGATTT GATTGTTTTG TTGGGTAAAT
     2761 TGAACTACTA CAAGTGTTTC ATTATTGGTG GTTCTGTTGT TTATCAAGAA TTTTTGGAAA
     2821 AGAAGTTGAT TAAGAAGATT TACTTCACTA GAATTAACTC TACTTACGAA TGTGATGTTT
     2881 TTTTCCCTGA AATTAACGAA AACGAATACC AAATCATTTC TGTTTCTGAT GTTTACACTT
     2941 CTAACAACAC TACTTTGGAT TTCATTATCT ACAAGAAGTG ATAACTGCAG GAGGGCCGCA
     3001 TCATGTAATT AGTTATGTCA CGCTTACATT CACGCCCTCC CCCCACATCC GCTCTAACCG
     3061 AAAAGGAAGG AGTTAGACAA CCTGAAGTCT AGGTCCCTAT TTATTTTTTT ATAGTTATGT
     3121 TAGTATTAAG AACGTTATTT ATATTTCAAA TTTTTCTTTT TTTTCTGTAC AGACGCGTGT
     3181 ACGCATGTAA CATTATACTG AAAACCTTGC TTGAGAAGGT TTTGGGACGC TCGAAGGCTT
     3241 TAATTTGCGG CCAAGCTTGG CGTAATCATG GTCATAGCTG TTTCCTGTGT GAAATTGTTA
     3301 TCCGCTCACA ATTCCACACA ACATACGAGC CGGAAGCATA AAGTGTAAAG CCTGGGGTGC
     3361 CTAATGAGTG AGCTAACTCA CATTAATTGC GTTGCGCTCA CTGCCCGCTT TCCAGTCGGG
     3421 AAACCTGTCG TGCCAGCTGC ATTAATGAAT CGGCCAACGC GCGGGGAGAG GCGGTTTGCG
     3481 TATTGGGCGC TCTTCCGCTT CCTCGCTCAC TGACTCGCTG CGCTCGGTCG TTCGGCTGCG
     3541 GCGAGCGGTA TCAGCTCACT CAAAGGCGGT AATACGGTTA TCCACAGAAT CAGGGGATAA
     3601 CGCAGGAAAG AACATGTGAG CAAAAGGCCA GCAAAAGGCC AGGAACCGTA AAAAGGCCGC
     3661 GTTGCTGGCG TTTTTCCATA GGCTCCGCCC CCCTGACGAG CATCACAAAA ATCGACGCTC
     3721 AAGTCAGAGG TGGCGAAACC CGACAGGACT ATAAAGATAC CAGGCGTTTC CCCCTGGAAG
     3781 CTCCCTCGTG CGCTCTCCTG TTCCGACCCT GCCGCTTACC GGATACCTGT CCGCCTTTCT
     3841 CCCTTCGGGA AGCGTGGCGC TTTCTCATAG CTCACGCTGT AGGTATCTCA GTTCGGTGTA
     3901 GGTCGTTCGC TCCAAGCTGG GCTGTGTGCA CGAACCCCCC GTTCAGCCCG ACCGCTGCGC
     3961 CTTATCCGGT AACTATCGTC TTGAGTCCAA CCCGGTAAGA CACGACTTAT CGCCACTGGC
     4021 AGCAGCCACT GGTAACAGGA TTAGCAGAGC GAGGTATGTA GGCGGTGCTA CAGAGTTCTT
     4081 GAAGTGGTGG CCTAACTACG GCTACACTAG AAGGACAGTA TTTGGTATCT GCGCTCTGCT
     4141 GAAGCCAGTT ACCTTCGGAA AAAGAGTTGG TAGCTCTTGA TCCGGCAAAC AAACCACCGC
     4201 TGGTAGCGGT GGTTTTTTTG TTTGCAAGCA GCAGATTACG CGCAGAAAAA AAGGATCTCA
     4261 AGAAGATCCT TTGATCTTTT CTACGGGGTC TGACGCTCAG TGGAACGAAA ACTCACGTTA
     4321 AGGGATTTTG GTCATGAGAT TATCAAAAAG GATCTTCACC TAGATCCTTT TAAATTAAAA
     4381 ATGAAGTTTT AAATCAATCT AAAGTATATA TGAGTAAACT TGGTCTGACA GTTACCAATG
     4441 CTTAATCAGT GAGGCACCTA TCTCAGCGAT CTGTCTATTT CGTTCATCCA TAGTTGCCTG
     4501 ACTCCCCGTC GTGTAGATAA CTACGATACG GGAGGGCTTA CCATCTGGCC CCAGTGCTGC
     4561 AATGATACCG CGAGACCCAC GCTCACCGGC TCCAGATTTA TCAGCAATAA ACCAGCCAGC
     4621 CGGAAGGGCC GAGCGCAGAA GTGGTCCTGC AACTTTATCC GCCTCCATCC AGTCTATTAA
     4681 TTGTTGCCGG GAAGCTAGAG TAAGTAGTTC GCCAGTTAAT AGTTTGCGCA ACGTTGTTGC
     4741 CATTGCTACA GGCATCGTGG TGTCACGCTC GTCGTTTGGT ATGGCTTCAT TCAGCTCCGG
     4801 TTCCCAACGA TCAAGGCGAG TTACATGATC CCCCATGTTG TGCAAAAAAG CGGTTAGCTC
     4861 CTTCGGTCCT CCGATCGTTG TCAGAAGTAA GTTGGCCGCA GTGTTATCAC TCATGGTTAT
     4921 GGCAGCACTG CATAATTCTC TTACTGTCAT GCCATCCGTA AGATGCTTTT CTGTGACTGG
     4981 TGAGTACTCA ACCAAGTCAT TCTGAGAATA GTGTATGCGG CGACCGAGTT GCTCTTGCCC
     5041 GGCGTCAATA CGGGATAATA CCGCGCCACA TAGCAGAACT TTAAAAGTGC TCATCATTGG
     5101 AAAACGTTCT TCGGGGCGAA AACTCTCAAG GATCTTACCG CTGTTGAGAT CCAGTTCGAT
     5161 GTAACCCACT CGTGCACCCA ACTGATCTTC AGCATCTTTT ACTTTCACCA GCGTTTCTGG
     5221 GTGAGCAAAA ACAGGAAGGC AAAATGCCGC AAAAAAGGGA ATAAGGGCGA CACGGAAATG
     5281 TTGAATACTC ATACTCTTCC TTTTTCAATA TTATTGAAGC ATTTATCAGG GTTATTGTCT
     5341 CATGAGCGGA TACATATTTG AATGTATTTA GAAAAATAAA CAAATAGGGG TTCCGCGCAC
     5401 ATTTCCCCGA AAAGTGCCAC CTGACGTCTA AGAAACCATT ATTATCATGA CATTAACCTA
     5461 TAAAAATAGG CGTATCACGA GGCCCTTTCG TCTTCAAGAA TTAGCTTTTC AATTCAATTC
     5521 ATCATTTTTT TTTTATTCTT TTTTTTGATT TCGGTTTCTT TGAAATTTTT TTGATTCGGT
     5581 AATCTCCGAA CAGAAGGAAG AACGAAGGAA GGAGCACAGA CTTAGATTGG TATATATACG
     5641 CATATGTAGT GTTGAAGAAA CATGAAATTG CCCAGTATTC TTAACCCAAC TGCACAGAAC
     5701 AAAAACATGC AGGAAACGAA GATAAATCAT GTCGAAAGCT ACATATAAGG AACGTGCTGC
     5761 TACTCATCCT AGTCCTGTTG CTGCCAAGCT ATTTAATATC ATGCACGAAA AGCAAACAAA
     5821 CTTGTGTGCT TCATTGGATG TTCGTACCAC CAAGGAATTA CTGGAGTTAG TTGAAGCATT
     5881 AGGTCCCAAA ATTTGTTTAC TAAAAACACA TGTGGATATC TTGACTGATT TTTCCATGGA
     5941 GGGCACAGTT AAGCCGCTAA AGGCATTATC CGCCAAGTAC AATTTTTTAC TCTTCGAAGA
     6001 CAGAAAATTT GCTGACATTG GTAATACAGT CAAATTGCAG TACTCTGCGG GTGTATACAG
     6061 AATAGCAGAA TGGGCAGACA TTACGAATGC ACACGGTGTG GTGGGCCCAG GTATTGTTAG
     6121 CGGTTTGAAG CAGGCGGCAG AAGAAGTAAC AAAGGAACCT AGAGGCCTTT TGATGTTAGC
     6181 AGAATTGTCA TGCAAGGGCT CCCTATCTAC TGGAGAATAT ACTAAGGGTA CTGTTGACAT
     6241 TGCGAAGAGC GACAAAGATT TTGTTATCGG CTTTATTGCT CAAAGAGACA TGGGTGGAAG
     6301 AGATGAAGGT TACGATTGGT TGATTATGAC ACCCGGTGTG GGTTTAGATG ACAAGGGAGA
     6361 CGCATTGGGT CAACAGTATA GAACCGTGGA TGATGTGGTC TCTACAGGAT CTGACATTAT
     6421 TATTGTTGGA AGAGGACTAT TTGCAAAGGG AAGGGATGCT AAGGTAGAGG GTGAACGTTA
     6481 CAGAAAAGCA GGCTGGGAAG CATATTTGAG AAGATGCGGC CAGCAAAACT AAAAAACTGT
     6541 ATTATAAGTA AATGCATGTA TACTAAACTC ACAAATTAGA GCTTCAATTT AATTATATCA
     6601 GTTATTACCC AATTCTCATG TTTGACAGCT TATCATCGAT CGTCCAACTG CATGGAGATG
     6661 AGTCGTGGCA AGAATACCAA GAGTTCCTCG GTTTGCCAGT TATTAAAAGA CTCGTATTTC
     6721 CAAAAGACTG CAACATACTA CTCAGTGCAG CTTCACAGAA ACCTCATTCG TTTATTCCCT
     6781 TGTTTGATTC AGAAGCAGGT GGGACAGGTG AACTTTTGGA TTGGAACTCG ATTTCTGACT
     6841 GGGTTGGAAG GCAAGAGAGC CCCGAGAGCT TACATTTTAT GTTAGCTGGT GGACTGACGC
     6901 CAGAAAATGT TGGTGATGCG CTTAGATTAA ATGGCGTTAT TGGTGTTGAT GTAAGCGGAG
     6961 GTGTGGAGAC AAATGGTGTA AAAGACTCTA ACAAAATAGC AAATTTCGTC AAAAATGCTA
     7021 AGAAATAGGT TATTACTGAG TAGTATTTAT TTAAGTATTG TTTGTGCACT TGCCTGCAAG
     7081 CCTTTTGAAA AGCAAGCATA AAAGATCTAA ACATAAAATC TGTAAAATAA CAAGATGTAA
     7141 AGATAATGCT AAATCATTTG GCTTTTTGAT TGATTGTACA GGAAAATATA CATCGCAGGG
     7201 GGTTGACTTT TACCATTTCA CCGCAATGGA ATCAAACTTG TTGAAGAGAA TGTTCACAGG
     7261 CGCATACGCT ACAATGACCC GATTCTTGCT AGCCTTTTCT CGGTCTTGCA AACAACCGCC
     7321 GGCAGCTTAG TATATAAATA CACATGTACA TACCTCTCTC CGTATCCTCG TAATCATTTT
     7381 CTTGTATTTA TCGTCTTTTC GCTGTAAAAA CTTTATCACA CTTATCTCAA ATACACTTAT
     7441 TAACCGCTTT TACTATTATC TTCTACGCTG ACAGTAATAT CAAACAGTGA CACATATTAA
     7501 ACACAGTGGT TTCTTTGCAT AAACACCATC AGCCTCAAGT CGTCAAGTAA AGATTTCGTG
     7561 TTCATGCAGA TAGATAACAA TCTATATGTT GATAATTAGC GTTGCCTCAT CAATGCGAGA
     7621 TCCGTTTAAC CGGACCCTAG TGCACTTACC CCACGTTCGG TCCACTGTGT GCCGAACATG
     7681 CTCCTTCACT ATTTTAACAT GTGGAATTAA TTCTCATGTT TGACAGCTTA TCATCGAACT
     7741 CTAAGAGGTG ATACTTATTT ACTGTAAAAC TGTGACGATA AAACCGGAAG GAAGAATAAG
     7801 AAAACTCGAA CTGATCTATA ATGCCTATTT TCTGTAAAGA GTTTAAGCTA TGAAAGCCTC
     7861 GGCATTTTGG CCGCTCCTAG GTAGTGCTTT TTTTCCAAGG ACAAAACAGT TTCTTTTTCT
     7921 TGAGCAGGTT TTATGTTTCG GTAATCATAA ACAATAAATA AATTATTTCA TTTATGTTTA
     7981 AAAATAAAAA ATAAAAAAGT ATTTTAAATT TTTAAAAAAG TTGATTATAA GCATGTGACC
     8041 TTTTGCAAGC AATTAAATTT TGCAATTTGT GATTTTAGGC AAAAGTTACA ATTTCTGGCT
     8101 CGTGTAATAT ATGTATGCTA AAGTGAACTT TTACAAAGTC GATATGGACT TAGTCAAAAG
     8161 AAATTTTCTT AAAAATATAT AGCACTAGCC AATTTAGCAC TTCTTTATGA GATATATTAT
     8221 AGACTTTATT AAGCCAGATT TGTGTATTAT ATGTATTTAC CCGGCGAATC ATGGACATAC
     8281 ATTCTGAAAT AGGTAATATT CTCTATGGTG AGACAGCATA GATAACCTAG GATACAAGTT
     8341 AAAAGCTAGT ACTGTTTTGC AGTAATTTTT TTCTTTTTTA TAAGAATGTT ACCACCTAAA
     8401 TAAGTTATAA AGTCAATAGT TAAGTTTGAT ATTTGATTGT AAAATACCGT AATATATTTG
     8461 CATGATCAAA AGGCTCAATG TTGACTAGCC AGCATGTCAA CCACTATATT GATCACCGAT
     8521 ATATGGACTT CCACACCAAC TAGTAATATG ACAATAAATT CAAGATATTC TTCATGAGAA
     8581 TGGCCCAGCG ATATATGCGG TGTGAAATAC CGCACAGATG CGTAAGGAGA AAATACCGCA
     8641 TCAGGCGCCA TTCGCCATTC AGGCTGCGCA ACTGTTGGGA AGGGCGATCG GTGCGGGCCT
     8701 CTTCGCTATT ACGCCAGCTG GCGAAAGGGG GATGTGCTGC AAGGCGATTA AGTTGGGTAA
     8761 CGCCAGGGTT TTCCCAGTCA CGACGTTGTA AAACGACGGC CAGT
//
