# Supplementary material for: Functional Expression of Parasite Drug Targets and Their Human Orthologs in Yeast
Source: PLoS Negl Trop Dis. 2011 Oct 4;5(10):e1320. doi: 10.1371/journal.pntd.0001320 (PMC3186757; doi:10.1371/journal.pntd.0001320)
Supplement: Text S4 — pCMPvDHFR. Sequence and features of the Plasmodium vivax DHFR complementation plasmid. (GBK) [file pntd.0001320.s016.gbk]

LOCUS       pCM_PvDHFR      8840 bp    DNA     circular UNA 13-Jan-2011
DEFINITION  
FEATURES             Location/Qualifiers
     misc_feature    28..1035
                     /label=tTA\transactivator
     promoter        1036..1805
                     /label=CMV\promoter
     terminator      1817..2028
                     /label=ADH1\terminator
     misc_feature    2034..2133
                     /label=TetO\operator
     promoter        2134..2286
                     /label=CYC1\promoter
     CDS             2295..3020
                     /label=PvDHFR
     terminator      3027..3288
                     /label=CYC1\terminator
     rep_origin      3704..3715
                     /label=pMB1\ori
     CDS             complement(4468..5328)
                     /label=AmpR
     CDS             5765..6567
                     /label=URA3
     rep_origin      6905..7649
                     /label=ARS1
     rep_origin      7650..8626
                     /label=CEN\4
ORIGIN
        1 gaattcttat tacgatcctc gcgcccccta cccaccgtac tcgtcaattc caagggcatc
       61 ggtaaacatc tgctcaaact cgaagtcggc catatccaga gcgccgtagg gggcggagtc
      121 gtggggggta aatcccggac ccggggaatc cccgtccccc aacatgtcca gatcgaaatc
      181 gtctagcgcg tcggcatgcg ccatcgccac gtcctcgccg tctaagtgga gctcgtcccc
      241 caggctgaca tcggtcgggg gggccgtcga cagtctgcgc gtgtgtcccg cggggagaaa
      301 ggacaggcgc ggagccgcca gccccgcctc ttcgggggcg tcgtcgtccg ggagatcgag
      361 caggccctcg atggtagacc cgtaattgtt tttcgtacgc gcgcggctgt acgcggaccc
      421 actttcacat ttaagttgtt tttctaatcc gcatatgatc aattcaaggc cgaataagaa
      481 ggctggctct gcaccttggt gatcaaataa ttcgatagct tgtcgtaata atggcggcat
      541 actatcagta gtaggtgttt ccctttcttc tttagcgact tgatgctctt gatcttccaa
      601 tacgcaacct aaagtaaaat gccccacagc gctgagtgca tataatgcat tctctagtga
      661 aaaaccttgt tggcataaaa aggctaattg attttcgaga gtttcatact gtttttctgt
      721 aggccgtgta cctaaatgta cttttgctcc atcgcgatga cttagtaaag cacatctaaa
      781 acttttagcg ttattacgta aaaaatcttg ccagctttcc ccttctaaag ggcaaaagtg
      841 agtatggtgc ctatctaaca tctcaatggc taaggcgtcg agcaaagccc gcttattttt
      901 tacatgccaa tacaatgtag gctgctctac acctagcttc tgggcgagtt tacgggttgt
      961 taaaccttcg attccgacct cattaagcag ctctaatgcg ctgttaatca ctttactttt
     1021 atctaatcta gacatatgaa ttaattcggg ccgcggaggc tggatcggtc ccggtgtctt
     1081 ctatggaggt caaaacagcg tggatggcgt ctccaggcga tctgacggtt cactaaacga
     1141 gctctgctta tatagacctc ccaccgtaca cgcctaccgc ccatttgcgt caatggggcg
     1201 gagttgttac gacattttgg aaagtcccgt tgattttggt gccaaaacaa actcccattg
     1261 acgtcaatgg ggtggagact tggaaatccc cgtgagtcaa accgctatcc acgcccattg
     1321 atgtactgcc aaaaccgcat caccatggta atagcgatga ctaatacgta gatgtactgc
     1381 caagtaggaa agtcccataa ggtcatgtac tgggcataat gccaggcggg ccatttaccg
     1441 tcattgacgt caataggggg cgtacttggc atatgataca cttgatgtac tgccaagtgg
     1501 gcagtttagc gtaaatactc cacccattga cgtcaatgga aagtccctat tggcgttact
     1561 atgggaacat acgtcattat tgacgtcaat gggcgggggt cgttgggcgg tcagccaggc
     1621 gggccattta ccgtaagtta tgtaacgcgg aactccatat atgggctatg aactaatgac
     1681 cccgtaattg attactatta ataactagtc aataatcaat gtcaacatgg cggtaatgtt
     1741 ggacatgagc caatataaat gtacatatta tgatatggat acaacgtatg caatgggcca
     1801 agctcctcga gtaattcgcg ccacttctaa ataagcgaat ttcttatgat ttatgatttt
     1861 tattattaaa taagttataa aaaaaataag tgtatacaaa ttttaaagtg actcttaggt
     1921 tttaaaacga aaattcttgt tcttgagtaa ctctttcctg taggtcaggt tgctttctca
     1981 ggtatagcat gaggtcgctc ttattgacca cacctctacc ggcagatcaa ttcctcgatc
     2041 cctatcagtg atagagagtc gacaaagtcg agtttctcga tccctatcag tgatagagag
     2101 tcgacaaagt cgagtttctc gatcgagacc actgcatgca tgtgctctgt atgtatataa
     2161 aactcttgtt ttcttctttt ctctaaatat tctttcctta tacattaggt cctttgtagc
     2221 ataaattact atacttctat agacacgcaa acacaaatac acacactaaa ttaccggatc
     2281 aattcgggGG ATCCATGGAA GATTTGTCTG ATGTTTTCGA TATCTACGCT ATTTGTGCTT
     2341 GTTGTAAGGT TGCTCCAACT TCTGAAGGTA CTAAGAATGA ACCATTCTCT CCAAGAACTT
     2401 TCAGAGGTTT GGGTAACAAA GGTACTTTGC CATGGAAGTG TAACTCCGTT GATATGAAGT
     2461 ACTTCTCTTC TGTTACCACC TACGTTGATG AATCCAAGTA CGAAAAGTTG AAGTGGAAGA
     2521 GAGAAAGATA CTTGAGAATG GAAGCTTCTC AAGGTGGTGG TGATAATACT TCAGGTGGTG
     2581 ATAACACACA TGGTGGTGAC AATGCTGATA AGTTGCAAAA TGTTGTTGTT ATGGGTAGAT
     2641 CCTCTTGGGA ATCTATTCCA AAACAATACA AGCCATTGCC AAACAGAATC AACGTTGTTT
     2701 TGTCCAAGAC CTTGACCAAA GAAGATGTCA AAGAAAAGGT TTTCATCATC GATTCCATCG
     2761 ACGACTTGTT GTTATTATTG AAGAAGTTGA AGTACTACAA GTGCTTCATT ATTGGTGGTG
     2821 CCCAAGTTTA CAGAGAATGT TTGTCCAGAA ACTTGATCAA GCAAATCTAC TTCACCAGAA
     2881 TCAATGGTGC TTACCCATGT GATGTTTTCT TCCCTGAATT CGATGAATCC CAATTCAGAG
     2941 TTACCTCTGT TTCTGAAGTT TACAACTCTA AGGGTACTAC CTTGGATTTC TTGGTTTACT
     3001 CTAAGGTCGG TGGTTAATAA CTGCAGgagg gccgcatcat gtaattagtt atgtcacgct
     3061 tacattcacg ccctcccccc acatccgctc taaccgaaaa ggaaggagtt agacaacctg
     3121 aagtctaggt ccctatttat ttttttatag ttatgttagt attaagaacg ttatttatat
     3181 ttcaaatttt tctttttttt ctgtacagac gcgtgtacgc atgtaacatt atactgaaaa
     3241 ccttgcttga gaaggttttg ggacgctcga aggctttaat ttgcggccaa gcttggcgta
     3301 atcatggtca tagctgtttc ctgtgtgaaa ttgttatccg ctcacaattc cacacaacat
     3361 acgagccgga agcataaagt gtaaagcctg gggtgcctaa tgagtgagct aactcacatt
     3421 aattgcgttg cgctcactgc ccgctttcca gtcgggaaac ctgtcgtgcc agctgcatta
     3481 atgaatcggc caacgcgcgg ggagaggcgg tttgcgtatt gggcgctctt ccgcttcctc
     3541 gctcactgac tcgctgcgct cggtcgttcg gctgcggcga gcggtatcag ctcactcaaa
     3601 ggcggtaata cggttatcca cagaatcagg ggataacgca ggaaagaaca tgtgagcaaa
     3661 aggccagcaa aaggccagga accgtaaaaa ggccgcgttg ctggcgtttt tccataggct
     3721 ccgcccccct gacgagcatc acaaaaatcg acgctcaagt cagaggtggc gaaacccgac
     3781 aggactataa agataccagg cgtttccccc tggaagctcc ctcgtgcgct ctcctgttcc
     3841 gaccctgccg cttaccggat acctgtccgc ctttctccct tcgggaagcg tggcgctttc
     3901 tcatagctca cgctgtaggt atctcagttc ggtgtaggtc gttcgctcca agctgggctg
     3961 tgtgcacgaa ccccccgttc agcccgaccg ctgcgcctta tccggtaact atcgtcttga
     4021 gtccaacccg gtaagacacg acttatcgcc actggcagca gccactggta acaggattag
     4081 cagagcgagg tatgtaggcg gtgctacaga gttcttgaag tggtggccta actacggcta
     4141 cactagaagg acagtatttg gtatctgcgc tctgctgaag ccagttacct tcggaaaaag
     4201 agttggtagc tcttgatccg gcaaacaaac caccgctggt agcggtggtt tttttgtttg
     4261 caagcagcag attacgcgca gaaaaaaagg atctcaagaa gatcctttga tcttttctac
     4321 ggggtctgac gctcagtgga acgaaaactc acgttaaggg attttggtca tgagattatc
     4381 aaaaaggatc ttcacctaga tccttttaaa ttaaaaatga agttttaaat caatctaaag
     4441 tatatatgag taaacttggt ctgacagtta ccaatgctta atcagtgagg cacctatctc
     4501 agcgatctgt ctatttcgtt catccatagt tgcctgactc cccgtcgtgt agataactac
     4561 gatacgggag ggcttaccat ctggccccag tgctgcaatg ataccgcgag acccacgctc
     4621 accggctcca gatttatcag caataaacca gccagccgga agggccgagc gcagaagtgg
     4681 tcctgcaact ttatccgcct ccatccagtc tattaattgt tgccgggaag ctagagtaag
     4741 tagttcgcca gttaatagtt tgcgcaacgt tgttgccatt gctacaggca tcgtggtgtc
     4801 acgctcgtcg tttggtatgg cttcattcag ctccggttcc caacgatcaa ggcgagttac
     4861 atgatccccc atgttgtgca aaaaagcggt tagctccttc ggtcctccga tcgttgtcag
     4921 aagtaagttg gccgcagtgt tatcactcat ggttatggca gcactgcata attctcttac
     4981 tgtcatgcca tccgtaagat gcttttctgt gactggtgag tactcaacca agtcattctg
     5041 agaatagtgt atgcggcgac cgagttgctc ttgcccggcg tcaatacggg ataataccgc
     5101 gccacatagc agaactttaa aagtgctcat cattggaaaa cgttcttcgg ggcgaaaact
     5161 ctcaaggatc ttaccgctgt tgagatccag ttcgatgtaa cccactcgtg cacccaactg
     5221 atcttcagca tcttttactt tcaccagcgt ttctgggtga gcaaaaacag gaaggcaaaa
     5281 tgccgcaaaa aagggaataa gggcgacacg gaaatgttga atactcatac tcttcctttt
     5341 tcaatattat tgaagcattt atcagggtta ttgtctcatg agcggataca tatttgaatg
     5401 tatttagaaa aataaacaaa taggggttcc gcgcacattt ccccgaaaag tgccacctga
     5461 cgtctaagaa accattatta tcatgacatt aacctataaa aataggcgta tcacgaggcc
     5521 ctttcgtctt caagaattag cttttcaatt caattcatca tttttttttt attctttttt
     5581 ttgatttcgg tttctttgaa atttttttga ttcggtaatc tccgaacaga aggaagaacg
     5641 aaggaaggag cacagactta gattggtata tatacgcata tgtagtgttg aagaaacatg
     5701 aaattgccca gtattcttaa cccaactgca cagaacaaaa acatgcagga aacgaagata
     5761 aatcatgtcg aaagctacat ataaggaacg tgctgctact catcctagtc ctgttgctgc
     5821 caagctattt aatatcatgc acgaaaagca aacaaacttg tgtgcttcat tggatgttcg
     5881 taccaccaag gaattactgg agttagttga agcattaggt cccaaaattt gtttactaaa
     5941 aacacatgtg gatatcttga ctgatttttc catggagggc acagttaagc cgctaaaggc
     6001 attatccgcc aagtacaatt ttttactctt cgaagacaga aaatttgctg acattggtaa
     6061 tacagtcaaa ttgcagtact ctgcgggtgt atacagaata gcagaatggg cagacattac
     6121 gaatgcacac ggtgtggtgg gcccaggtat tgttagcggt ttgaagcagg cggcagaaga
     6181 agtaacaaag gaacctagag gccttttgat gttagcagaa ttgtcatgca agggctccct
     6241 atctactgga gaatatacta agggtactgt tgacattgcg aagagcgaca aagattttgt
     6301 tatcggcttt attgctcaaa gagacatggg tggaagagat gaaggttacg attggttgat
     6361 tatgacaccc ggtgtgggtt tagatgacaa gggagacgca ttgggtcaac agtatagaac
     6421 cgtggatgat gtggtctcta caggatctga cattattatt gttggaagag gactatttgc
     6481 aaagggaagg gatgctaagg tagagggtga acgttacaga aaagcaggct gggaagcata
     6541 tttgagaaga tgcggccagc aaaactaaaa aactgtatta taagtaaatg catgtatact
     6601 aaactcacaa attagagctt caatttaatt atatcagtta ttacccaatt ctcatgtttg
     6661 acagcttatc atcgatcgtc caactgcatg gagatgagtc gtggcaagaa taccaagagt
     6721 tcctcggttt gccagttatt aaaagactcg tatttccaaa agactgcaac atactactca
     6781 gtgcagcttc acagaaacct cattcgttta ttcccttgtt tgattcagaa gcaggtggga
     6841 caggtgaact tttggattgg aactcgattt ctgactgggt tggaaggcaa gagagccccg
     6901 agagcttaca ttttatgtta gctggtggac tgacgccaga aaatgttggt gatgcgctta
     6961 gattaaatgg cgttattggt gttgatgtaa gcggaggtgt ggagacaaat ggtgtaaaag
     7021 actctaacaa aatagcaaat ttcgtcaaaa atgctaagaa ataggttatt actgagtagt
     7081 atttatttaa gtattgtttg tgcacttgcc tgcaagcctt ttgaaaagca agcataaaag
     7141 atctaaacat aaaatctgta aaataacaag atgtaaagat aatgctaaat catttggctt
     7201 tttgattgat tgtacaggaa aatatacatc gcagggggtt gacttttacc atttcaccgc
     7261 aatggaatca aacttgttga agagaatgtt cacaggcgca tacgctacaa tgacccgatt
     7321 cttgctagcc ttttctcggt cttgcaaaca accgccggca gcttagtata taaatacaca
     7381 tgtacatacc tctctccgta tcctcgtaat cattttcttg tatttatcgt cttttcgctg
     7441 taaaaacttt atcacactta tctcaaatac acttattaac cgcttttact attatcttct
     7501 acgctgacag taatatcaaa cagtgacaca tattaaacac agtggtttct ttgcataaac
     7561 accatcagcc tcaagtcgtc aagtaaagat ttcgtgttca tgcagataga taacaatcta
     7621 tatgttgata attagcgttg cctcatcaat gcgagatccg tttaaccgga ccctagtgca
     7681 cttaccccac gttcggtcca ctgtgtgccg aacatgctcc ttcactattt taacatgtgg
     7741 aattaattct catgtttgac agcttatcat cgaactctaa gaggtgatac ttatttactg
     7801 taaaactgtg acgataaaac cggaaggaag aataagaaaa ctcgaactga tctataatgc
     7861 ctattttctg taaagagttt aagctatgaa agcctcggca ttttggccgc tcctaggtag
     7921 tgcttttttt ccaaggacaa aacagtttct ttttcttgag caggttttat gtttcggtaa
     7981 tcataaacaa taaataaatt atttcattta tgtttaaaaa taaaaaataa aaaagtattt
     8041 taaattttta aaaaagttga ttataagcat gtgacctttt gcaagcaatt aaattttgca
     8101 atttgtgatt ttaggcaaaa gttacaattt ctggctcgtg taatatatgt atgctaaagt
     8161 gaacttttac aaagtcgata tggacttagt caaaagaaat tttcttaaaa atatatagca
     8221 ctagccaatt tagcacttct ttatgagata tattatagac tttattaagc cagatttgtg
     8281 tattatatgt atttacccgg cgaatcatgg acatacattc tgaaataggt aatattctct
     8341 atggtgagac agcatagata acctaggata caagttaaaa gctagtactg ttttgcagta
     8401 atttttttct tttttataag aatgttacca cctaaataag ttataaagtc aatagttaag
     8461 tttgatattt gattgtaaaa taccgtaata tatttgcatg atcaaaaggc tcaatgttga
     8521 ctagccagca tgtcaaccac tatattgatc accgatatat ggacttccac accaactagt
     8581 aatatgacaa taaattcaag atattcttca tgagaatggc ccagcgatat atgcggtgtg
     8641 aaataccgca cagatgcgta aggagaaaat accgcatcag gcgccattcg ccattcaggc
     8701 tgcgcaactg ttgggaaggg cgatcggtgc gggcctcttc gctattacgc cagctggcga
     8761 aagggggatg tgctgcaagg cgattaagtt gggtaacgcc agggttttcc cagtcacgac
     8821 gttgtaaaac gacggccagt
//
