# Supplementary material for: Functional Expression of Parasite Drug Targets and Their Human Orthologs in Yeast
Source: PLoS Negl Trop Dis. 2011 Oct 4;5(10):e1320. doi: 10.1371/journal.pntd.0001320 (PMC3186757; doi:10.1371/journal.pntd.0001320)
Supplement: Text S5 — pCMSmDHFR. Sequence and features of the Schistosoma mansoni DHFR complementation plasmid. (GBK) [file pntd.0001320.s017.gbk]

LOCUS       pCM_SmDHFR      8663 bp    DNA     circular UNA 13-Jan-2011
DEFINITION  
FEATURES             Location/Qualifiers
     misc_feature    28..1035
                     /label=tTA\transactivator
     promoter        1036..1805
                     /label=CMV\promoter
     terminator      1817..2028
                     /label=ADH1\terminator
     misc_feature    2034..2133
                     /label=TetO\operator
     promoter        2134..2286
                     /label=CYC1\promoter
     CDS             2289..2849
                     /label=SmDHFR
     terminator      2850..3111
                     /label=CYC1\terminator
     rep_origin      3527..3538
                     /label=pMB1\ori
     CDS             complement(4291..5151)
                     /label=AmpR
     CDS             5588..6390
                     /label=URA3
     rep_origin      6728..7472
                     /label=ARS1
     rep_origin      7473..8449
                     /label=CEN\4
ORIGIN
        1 gaattcttat tacgatcctc gcgcccccta cccaccgtac tcgtcaattc caagggcatc
       61 ggtaaacatc tgctcaaact cgaagtcggc catatccaga gcgccgtagg gggcggagtc
      121 gtggggggta aatcccggac ccggggaatc cccgtccccc aacatgtcca gatcgaaatc
      181 gtctagcgcg tcggcatgcg ccatcgccac gtcctcgccg tctaagtgga gctcgtcccc
      241 caggctgaca tcggtcgggg gggccgtcga cagtctgcgc gtgtgtcccg cggggagaaa
      301 ggacaggcgc ggagccgcca gccccgcctc ttcgggggcg tcgtcgtccg ggagatcgag
      361 caggccctcg atggtagacc cgtaattgtt tttcgtacgc gcgcggctgt acgcggaccc
      421 actttcacat ttaagttgtt tttctaatcc gcatatgatc aattcaaggc cgaataagaa
      481 ggctggctct gcaccttggt gatcaaataa ttcgatagct tgtcgtaata atggcggcat
      541 actatcagta gtaggtgttt ccctttcttc tttagcgact tgatgctctt gatcttccaa
      601 tacgcaacct aaagtaaaat gccccacagc gctgagtgca tataatgcat tctctagtga
      661 aaaaccttgt tggcataaaa aggctaattg attttcgaga gtttcatact gtttttctgt
      721 aggccgtgta cctaaatgta cttttgctcc atcgcgatga cttagtaaag cacatctaaa
      781 acttttagcg ttattacgta aaaaatcttg ccagctttcc ccttctaaag ggcaaaagtg
      841 agtatggtgc ctatctaaca tctcaatggc taaggcgtcg agcaaagccc gcttattttt
      901 tacatgccaa tacaatgtag gctgctctac acctagcttc tgggcgagtt tacgggttgt
      961 taaaccttcg attccgacct cattaagcag ctctaatgcg ctgttaatca ctttactttt
     1021 atctaatcta gacatatgaa ttaattcggg ccgcggaggc tggatcggtc ccggtgtctt
     1081 ctatggaggt caaaacagcg tggatggcgt ctccaggcga tctgacggtt cactaaacga
     1141 gctctgctta tatagacctc ccaccgtaca cgcctaccgc ccatttgcgt caatggggcg
     1201 gagttgttac gacattttgg aaagtcccgt tgattttggt gccaaaacaa actcccattg
     1261 acgtcaatgg ggtggagact tggaaatccc cgtgagtcaa accgctatcc acgcccattg
     1321 atgtactgcc aaaaccgcat caccatggta atagcgatga ctaatacgta gatgtactgc
     1381 caagtaggaa agtcccataa ggtcatgtac tgggcataat gccaggcggg ccatttaccg
     1441 tcattgacgt caataggggg cgtacttggc atatgataca cttgatgtac tgccaagtgg
     1501 gcagtttagc gtaaatactc cacccattga cgtcaatgga aagtccctat tggcgttact
     1561 atgggaacat acgtcattat tgacgtcaat gggcgggggt cgttgggcgg tcagccaggc
     1621 gggccattta ccgtaagtta tgtaacgcgg aactccatat atgggctatg aactaatgac
     1681 cccgtaattg attactatta ataactagtc aataatcaat gtcaacatgg cggtaatgtt
     1741 ggacatgagc caatataaat gtacatatta tgatatggat acaacgtatg caatgggcca
     1801 agctcctcga gtaattcgcg ccacttctaa ataagcgaat ttcttatgat ttatgatttt
     1861 tattattaaa taagttataa aaaaaataag tgtatacaaa ttttaaagtg actcttaggt
     1921 tttaaaacga aaattcttgt tcttgagtaa ctctttcctg taggtcaggt tgctttctca
     1981 ggtatagcat gaggtcgctc ttattgacca cacctctacc ggcagatcaa ttcctcgatc
     2041 cctatcagtg atagagagtc gacaaagtcg agtttctcga tccctatcag tgatagagag
     2101 tcgacaaagt cgagtttctc gatcgagacc actgcatgca tgtgctctgt atgtatataa
     2161 aactcttgtt ttcttctttt ctctaaatat tctttcctta tacattaggt cctttgtagc
     2221 ataaattact atacttctat agacacgcaa acacaaatac acacactaaa ttaccggatc
     2281 aattcgggAT GCGTCTAAAT GTTGTTGTGG CAGTTTCTGA AAACTGGGGT ATCGGAAAGG
     2341 GTGGAGGGTT ACCTTGGAAA ATAAAGAAAG ACATGGAGTT TTTCAAAACA GTAACGACCA
     2401 AAGCTCATCC AGGCCTCAAA AATGCGGTTG TTATGGGGAG AGTTACATGG GAATCTATAC
     2461 CAGAGAGCTT CAAACCACTA AAGGATAGGA TTAACATAGT GGTATCAAGC ACGCTATCAC
     2521 ACGCACCATC GTTTGTTCAA GTTGTTCCCA GTCTTAATGC AGCGATTGAC TTGTTATATA
     2581 ATGAAGAATT CAGCTCTATA GTAGATGAGG TTTTTATTAT CGGTGGGTAT CGTCTTTACA
     2641 AAGAAGCCTT AAAACAGTCC ATATATCCGG TTCGTATCTA TTGTACGCAC ATACTAAGTG
     2701 AGGTGGACTG CGACACTTAT TTCCCAAAAG TCGATTGGGA TAAGCTGAAA AAAGTTGATC
     2761 TACCTGATAT ACCAGCGGAT ACTTTCACAG AGAATGGATT TACGTTCAAA TTCTGTGTTT
     2821 ATGACGTCCC ATCGGAACAG TTTATATAAg agggccgcat catgtaatta gttatgtcac
     2881 gcttacattc acgccctccc cccacatccg ctctaaccga aaaggaagga gttagacaac
     2941 ctgaagtcta ggtccctatt tattttttta tagttatgtt agtattaaga acgttattta
     3001 tatttcaaat ttttcttttt tttctgtaca gacgcgtgta cgcatgtaac attatactga
     3061 aaaccttgct tgagaaggtt ttgggacgct cgaaggcttt aatttgcggc caagcttggc
     3121 gtaatcatgg tcatagctgt ttcctgtgtg aaattgttat ccgctcacaa ttccacacaa
     3181 catacgagcc ggaagcataa agtgtaaagc ctggggtgcc taatgagtga gctaactcac
     3241 attaattgcg ttgcgctcac tgcccgcttt ccagtcggga aacctgtcgt gccagctgca
     3301 ttaatgaatc ggccaacgcg cggggagagg cggtttgcgt attgggcgct cttccgcttc
     3361 ctcgctcact gactcgctgc gctcggtcgt tcggctgcgg cgagcggtat cagctcactc
     3421 aaaggcggta atacggttat ccacagaatc aggggataac gcaggaaaga acatgtgagc
     3481 aaaaggccag caaaaggcca ggaaccgtaa aaaggccgcg ttgctggcgt ttttccatag
     3541 gctccgcccc cctgacgagc atcacaaaaa tcgacgctca agtcagaggt ggcgaaaccc
     3601 gacaggacta taaagatacc aggcgtttcc ccctggaagc tccctcgtgc gctctcctgt
     3661 tccgaccctg ccgcttaccg gatacctgtc cgcctttctc ccttcgggaa gcgtggcgct
     3721 ttctcatagc tcacgctgta ggtatctcag ttcggtgtag gtcgttcgct ccaagctggg
     3781 ctgtgtgcac gaaccccccg ttcagcccga ccgctgcgcc ttatccggta actatcgtct
     3841 tgagtccaac ccggtaagac acgacttatc gccactggca gcagccactg gtaacaggat
     3901 tagcagagcg aggtatgtag gcggtgctac agagttcttg aagtggtggc ctaactacgg
     3961 ctacactaga aggacagtat ttggtatctg cgctctgctg aagccagtta ccttcggaaa
     4021 aagagttggt agctcttgat ccggcaaaca aaccaccgct ggtagcggtg gtttttttgt
     4081 ttgcaagcag cagattacgc gcagaaaaaa aggatctcaa gaagatcctt tgatcttttc
     4141 tacggggtct gacgctcagt ggaacgaaaa ctcacgttaa gggattttgg tcatgagatt
     4201 atcaaaaagg atcttcacct agatcctttt aaattaaaaa tgaagtttta aatcaatcta
     4261 aagtatatat gagtaaactt ggtctgacag ttaccaatgc ttaatcagtg aggcacctat
     4321 ctcagcgatc tgtctatttc gttcatccat agttgcctga ctccccgtcg tgtagataac
     4381 tacgatacgg gagggcttac catctggccc cagtgctgca atgataccgc gagacccacg
     4441 ctcaccggct ccagatttat cagcaataaa ccagccagcc ggaagggccg agcgcagaag
     4501 tggtcctgca actttatccg cctccatcca gtctattaat tgttgccggg aagctagagt
     4561 aagtagttcg ccagttaata gtttgcgcaa cgttgttgcc attgctacag gcatcgtggt
     4621 gtcacgctcg tcgtttggta tggcttcatt cagctccggt tcccaacgat caaggcgagt
     4681 tacatgatcc cccatgttgt gcaaaaaagc ggttagctcc ttcggtcctc cgatcgttgt
     4741 cagaagtaag ttggccgcag tgttatcact catggttatg gcagcactgc ataattctct
     4801 tactgtcatg ccatccgtaa gatgcttttc tgtgactggt gagtactcaa ccaagtcatt
     4861 ctgagaatag tgtatgcggc gaccgagttg ctcttgcccg gcgtcaatac gggataatac
     4921 cgcgccacat agcagaactt taaaagtgct catcattgga aaacgttctt cggggcgaaa
     4981 actctcaagg atcttaccgc tgttgagatc cagttcgatg taacccactc gtgcacccaa
     5041 ctgatcttca gcatctttta ctttcaccag cgtttctggg tgagcaaaaa caggaaggca
     5101 aaatgccgca aaaaagggaa taagggcgac acggaaatgt tgaatactca tactcttcct
     5161 ttttcaatat tattgaagca tttatcaggg ttattgtctc atgagcggat acatatttga
     5221 atgtatttag aaaaataaac aaataggggt tccgcgcaca tttccccgaa aagtgccacc
     5281 tgacgtctaa gaaaccatta ttatcatgac attaacctat aaaaataggc gtatcacgag
     5341 gccctttcgt cttcaagaat tagcttttca attcaattca tcattttttt tttattcttt
     5401 tttttgattt cggtttcttt gaaatttttt tgattcggta atctccgaac agaaggaaga
     5461 acgaaggaag gagcacagac ttagattggt atatatacgc atatgtagtg ttgaagaaac
     5521 atgaaattgc ccagtattct taacccaact gcacagaaca aaaacatgca ggaaacgaag
     5581 ataaatcatg tcgaaagcta catataagga acgtgctgct actcatccta gtcctgttgc
     5641 tgccaagcta tttaatatca tgcacgaaaa gcaaacaaac ttgtgtgctt cattggatgt
     5701 tcgtaccacc aaggaattac tggagttagt tgaagcatta ggtcccaaaa tttgtttact
     5761 aaaaacacat gtggatatct tgactgattt ttccatggag ggcacagtta agccgctaaa
     5821 ggcattatcc gccaagtaca attttttact cttcgaagac agaaaatttg ctgacattgg
     5881 taatacagtc aaattgcagt actctgcggg tgtatacaga atagcagaat gggcagacat
     5941 tacgaatgca cacggtgtgg tgggcccagg tattgttagc ggtttgaagc aggcggcaga
     6001 agaagtaaca aaggaaccta gaggcctttt gatgttagca gaattgtcat gcaagggctc
     6061 cctatctact ggagaatata ctaagggtac tgttgacatt gcgaagagcg acaaagattt
     6121 tgttatcggc tttattgctc aaagagacat gggtggaaga gatgaaggtt acgattggtt
     6181 gattatgaca cccggtgtgg gtttagatga caagggagac gcattgggtc aacagtatag
     6241 aaccgtggat gatgtggtct ctacaggatc tgacattatt attgttggaa gaggactatt
     6301 tgcaaaggga agggatgcta aggtagaggg tgaacgttac agaaaagcag gctgggaagc
     6361 atatttgaga agatgcggcc agcaaaacta aaaaactgta ttataagtaa atgcatgtat
     6421 actaaactca caaattagag cttcaattta attatatcag ttattaccca attctcatgt
     6481 ttgacagctt atcatcgatc gtccaactgc atggagatga gtcgtggcaa gaataccaag
     6541 agttcctcgg tttgccagtt attaaaagac tcgtatttcc aaaagactgc aacatactac
     6601 tcagtgcagc ttcacagaaa cctcattcgt ttattccctt gtttgattca gaagcaggtg
     6661 ggacaggtga acttttggat tggaactcga tttctgactg ggttggaagg caagagagcc
     6721 ccgagagctt acattttatg ttagctggtg gactgacgcc agaaaatgtt ggtgatgcgc
     6781 ttagattaaa tggcgttatt ggtgttgatg taagcggagg tgtggagaca aatggtgtaa
     6841 aagactctaa caaaatagca aatttcgtca aaaatgctaa gaaataggtt attactgagt
     6901 agtatttatt taagtattgt ttgtgcactt gcctgcaagc cttttgaaaa gcaagcataa
     6961 aagatctaaa cataaaatct gtaaaataac aagatgtaaa gataatgcta aatcatttgg
     7021 ctttttgatt gattgtacag gaaaatatac atcgcagggg gttgactttt accatttcac
     7081 cgcaatggaa tcaaacttgt tgaagagaat gttcacaggc gcatacgcta caatgacccg
     7141 attcttgcta gccttttctc ggtcttgcaa acaaccgccg gcagcttagt atataaatac
     7201 acatgtacat acctctctcc gtatcctcgt aatcattttc ttgtatttat cgtcttttcg
     7261 ctgtaaaaac tttatcacac ttatctcaaa tacacttatt aaccgctttt actattatct
     7321 tctacgctga cagtaatatc aaacagtgac acatattaaa cacagtggtt tctttgcata
     7381 aacaccatca gcctcaagtc gtcaagtaaa gatttcgtgt tcatgcagat agataacaat
     7441 ctatatgttg ataattagcg ttgcctcatc aatgcgagat ccgtttaacc ggaccctagt
     7501 gcacttaccc cacgttcggt ccactgtgtg ccgaacatgc tccttcacta ttttaacatg
     7561 tggaattaat tctcatgttt gacagcttat catcgaactc taagaggtga tacttattta
     7621 ctgtaaaact gtgacgataa aaccggaagg aagaataaga aaactcgaac tgatctataa
     7681 tgcctatttt ctgtaaagag tttaagctat gaaagcctcg gcattttggc cgctcctagg
     7741 tagtgctttt tttccaagga caaaacagtt tctttttctt gagcaggttt tatgtttcgg
     7801 taatcataaa caataaataa attatttcat ttatgtttaa aaataaaaaa taaaaaagta
     7861 ttttaaattt ttaaaaaagt tgattataag catgtgacct tttgcaagca attaaatttt
     7921 gcaatttgtg attttaggca aaagttacaa tttctggctc gtgtaatata tgtatgctaa
     7981 agtgaacttt tacaaagtcg atatggactt agtcaaaaga aattttctta aaaatatata
     8041 gcactagcca atttagcact tctttatgag atatattata gactttatta agccagattt
     8101 gtgtattata tgtatttacc cggcgaatca tggacataca ttctgaaata ggtaatattc
     8161 tctatggtga gacagcatag ataacctagg atacaagtta aaagctagta ctgttttgca
     8221 gtaatttttt tcttttttat aagaatgtta ccacctaaat aagttataaa gtcaatagtt
     8281 aagtttgata tttgattgta aaataccgta atatatttgc atgatcaaaa ggctcaatgt
     8341 tgactagcca gcatgtcaac cactatattg atcaccgata tatggacttc cacaccaact
     8401 agtaatatga caataaattc aagatattct tcatgagaat ggcccagcga tatatgcggt
     8461 gtgaaatacc gcacagatgc gtaaggagaa aataccgcat caggcgccat tcgccattca
     8521 ggctgcgcaa ctgttgggaa gggcgatcgg tgcgggcctc ttcgctatta cgccagctgg
     8581 cgaaaggggg atgtgctgca aggcgattaa gttgggtaac gccagggttt tcccagtcac
     8641 gacgttgtaa aacgacggcc agt
//
