# Supplementary material for: Functional Expression of Parasite Drug Targets and Their Human Orthologs in Yeast
Source: PLoS Negl Trop Dis. 2011 Oct 4;5(10):e1320. doi: 10.1371/journal.pntd.0001320 (PMC3186757; doi:10.1371/journal.pntd.0001320)
Supplement: Text S6 — pCMTbDHFR. Sequence and features of the Trypanosoma brucei DHFR complementation plasmid. (GBK) [file pntd.0001320.s018.gbk]

LOCUS       pCM_TbDHFR      8843 bp    DNA     circular UNA 13-Jan-2011
DEFINITION  
FEATURES             Location/Qualifiers
     misc_feature    28..1035
                     /label="tTA transactivator"
     promoter        1036..1805
                     /label="CMV promoter"
     terminator      1817..2028
                     /label="ADH1 terminator"
     misc_feature    2034..2133
                     /label="TetO operator"
     promoter        2134..2286
                     /label="CYC1 promoter"
     CDS             2295..3023
                     /label=TbDHFR
     terminator      3024..3285
                     /label="CYC1 terminator"
     rep_origin      3701..3712
                     /label="pMB1 ori"
     CDS             complement(4465..5325)
                     /label=AmpR
     CDS             5762..6564
                     /label=URA3
     rep_origin      6902..7646
                     /label=ARS1
     rep_origin      7647..8623
                     /label="CEN 4"
ORIGIN
        1 GAATTCTTAT TACGATCCTC GCGCCCCCTA CCCACCGTAC TCGTCAATTC CAAGGGCATC
       61 GGTAAACATC TGCTCAAACT CGAAGTCGGC CATATCCAGA GCGCCGTAGG GGGCGGAGTC
      121 GTGGGGGGTA AATCCCGGAC CCGGGGAATC CCCGTCCCCC AACATGTCCA GATCGAAATC
      181 GTCTAGCGCG TCGGCATGCG CCATCGCCAC GTCCTCGCCG TCTAAGTGGA GCTCGTCCCC
      241 CAGGCTGACA TCGGTCGGGG GGGCCGTCGA CAGTCTGCGC GTGTGTCCCG CGGGGAGAAA
      301 GGACAGGCGC GGAGCCGCCA GCCCCGCCTC TTCGGGGGCG TCGTCGTCCG GGAGATCGAG
      361 CAGGCCCTCG ATGGTAGACC CGTAATTGTT TTTCGTACGC GCGCGGCTGT ACGCGGACCC
      421 ACTTTCACAT TTAAGTTGTT TTTCTAATCC GCATATGATC AATTCAAGGC CGAATAAGAA
      481 GGCTGGCTCT GCACCTTGGT GATCAAATAA TTCGATAGCT TGTCGTAATA ATGGCGGCAT
      541 ACTATCAGTA GTAGGTGTTT CCCTTTCTTC TTTAGCGACT TGATGCTCTT GATCTTCCAA
      601 TACGCAACCT AAAGTAAAAT GCCCCACAGC GCTGAGTGCA TATAATGCAT TCTCTAGTGA
      661 AAAACCTTGT TGGCATAAAA AGGCTAATTG ATTTTCGAGA GTTTCATACT GTTTTTCTGT
      721 AGGCCGTGTA CCTAAATGTA CTTTTGCTCC ATCGCGATGA CTTAGTAAAG CACATCTAAA
      781 ACTTTTAGCG TTATTACGTA AAAAATCTTG CCAGCTTTCC CCTTCTAAAG GGCAAAAGTG
      841 AGTATGGTGC CTATCTAACA TCTCAATGGC TAAGGCGTCG AGCAAAGCCC GCTTATTTTT
      901 TACATGCCAA TACAATGTAG GCTGCTCTAC ACCTAGCTTC TGGGCGAGTT TACGGGTTGT
      961 TAAACCTTCG ATTCCGACCT CATTAAGCAG CTCTAATGCG CTGTTAATCA CTTTACTTTT
     1021 ATCTAATCTA GACATATGAA TTAATTCGGG CCGCGGAGGC TGGATCGGTC CCGGTGTCTT
     1081 CTATGGAGGT CAAAACAGCG TGGATGGCGT CTCCAGGCGA TCTGACGGTT CACTAAACGA
     1141 GCTCTGCTTA TATAGACCTC CCACCGTACA CGCCTACCGC CCATTTGCGT CAATGGGGCG
     1201 GAGTTGTTAC GACATTTTGG AAAGTCCCGT TGATTTTGGT GCCAAAACAA ACTCCCATTG
     1261 ACGTCAATGG GGTGGAGACT TGGAAATCCC CGTGAGTCAA ACCGCTATCC ACGCCCATTG
     1321 ATGTACTGCC AAAACCGCAT CACCATGGTA ATAGCGATGA CTAATACGTA GATGTACTGC
     1381 CAAGTAGGAA AGTCCCATAA GGTCATGTAC TGGGCATAAT GCCAGGCGGG CCATTTACCG
     1441 TCATTGACGT CAATAGGGGG CGTACTTGGC ATATGATACA CTTGATGTAC TGCCAAGTGG
     1501 GCAGTTTAGC GTAAATACTC CACCCATTGA CGTCAATGGA AAGTCCCTAT TGGCGTTACT
     1561 ATGGGAACAT ACGTCATTAT TGACGTCAAT GGGCGGGGGT CGTTGGGCGG TCAGCCAGGC
     1621 GGGCCATTTA CCGTAAGTTA TGTAACGCGG AACTCCATAT ATGGGCTATG AACTAATGAC
     1681 CCCGTAATTG ATTACTATTA ATAACTAGTC AATAATCAAT GTCAACATGG CGGTAATGTT
     1741 GGACATGAGC CAATATAAAT GTACATATTA TGATATGGAT ACAACGTATG CAATGGGCCA
     1801 AGCTCCTCGA GTAATTCGCG CCACTTCTAA ATAAGCGAAT TTCTTATGAT TTATGATTTT
     1861 TATTATTAAA TAAGTTATAA AAAAAATAAG TGTATACAAA TTTTAAAGTG ACTCTTAGGT
     1921 TTTAAAACGA AAATTCTTGT TCTTGAGTAA CTCTTTCCTG TAGGTCAGGT TGCTTTCTCA
     1981 GGTATAGCAT GAGGTCGCTC TTATTGACCA CACCTCTACC GGCAGATCAA TTCCTCGATC
     2041 CCTATCAGTG ATAGAGAGTC GACAAAGTCG AGTTTCTCGA TCCCTATCAG TGATAGAGAG
     2101 TCGACAAAGT CGAGTTTCTC GATCGAGACC ACTGCATGCA TGTGCTCTGT ATGTATATAA
     2161 AACTCTTGTT TTCTTCTTTT CTCTAAATAT TCTTTCCTTA TACATTAGGT CCTTTGTAGC
     2221 ATAAATTACT ATACTTCTAT AGACACGCAA ACACAAATAC ACACACTAAA TTACCGGATC
     2281 AATTCGGGGG ATCCATGCTC AGTCTTACGC GTATCCTCCG CAAGAAAATT CCTGTTCATG
     2341 AGTTGGCGGG GAAAATTTCC CGCCCTCCCC TGCGACCCTT CTCTGTTGTT GTAGCGTCGG
     2401 ACGAGAAGGG TGGGATTGGG GACGGTGGTA CGATCCCCTG GGAAATACCT GAGGACATGC
     2461 AATACTTCAG AAGGGTAACG ACAAACCTTC GGGGGAAAAA TGTAAAGCCA TCGCCAAGTA
     2521 AACGGAATGC TGTTGTGATG GGGCGGAAAA CATGGGACAG TCTTCCACCA AAGTTCCGTC
     2581 CACTGTCTAA CCGCCTTAAT GTTGTGCTGT CACGAAGTGC GACAAAGGAA CAGTTGTTGG
     2641 CTGGTATCCC TGATCCCATC AAACGAGCGG AGGCTGCGAA TGATGTGGTT GCTGTGAACG
     2701 GTGGGCTTGA AGACGCACTT CGGATGTTGG TAAGTAAGGA GCACACATCT TCTATCGAAA
     2761 CGGTGTTTTG CATTGGTGGC GGGACTATAT ATAAACAAGC CCTTTGTGCC CCATGCGTTA
     2821 ATGTGTTGCA AGCTATCCAC CGGACGGTGG TCCGACCAGC CTCAAATTCG TGTAGCGTTT
     2881 TCTTTGACAT CCCAGCCGCA GGGACAAAGA CCCCGGAAGG ACTTGAGTTG GTGCGGGAAA
     2941 GCATAACGGA CGAACGGGTA TCAACCGGAG CTGGCGGAAA GAAATATCAG TTTGAGAAGC
     3001 TTGTCCCCCG AAACTGATGA TAACTGCAGG AGGGCCGCAT CATGTAATTA GTTATGTCAC
     3061 GCTTACATTC ACGCCCTCCC CCCACATCCG CTCTAACCGA AAAGGAAGGA GTTAGACAAC
     3121 CTGAAGTCTA GGTCCCTATT TATTTTTTTA TAGTTATGTT AGTATTAAGA ACGTTATTTA
     3181 TATTTCAAAT TTTTCTTTTT TTTCTGTACA GACGCGTGTA CGCATGTAAC ATTATACTGA
     3241 AAACCTTGCT TGAGAAGGTT TTGGGACGCT CGAAGGCTTT AATTTGCGGC CAAGCTTGGC
     3301 GTAATCATGG TCATAGCTGT TTCCTGTGTG AAATTGTTAT CCGCTCACAA TTCCACACAA
     3361 CATACGAGCC GGAAGCATAA AGTGTAAAGC CTGGGGTGCC TAATGAGTGA GCTAACTCAC
     3421 ATTAATTGCG TTGCGCTCAC TGCCCGCTTT CCAGTCGGGA AACCTGTCGT GCCAGCTGCA
     3481 TTAATGAATC GGCCAACGCG CGGGGAGAGG CGGTTTGCGT ATTGGGCGCT CTTCCGCTTC
     3541 CTCGCTCACT GACTCGCTGC GCTCGGTCGT TCGGCTGCGG CGAGCGGTAT CAGCTCACTC
     3601 AAAGGCGGTA ATACGGTTAT CCACAGAATC AGGGGATAAC GCAGGAAAGA ACATGTGAGC
     3661 AAAAGGCCAG CAAAAGGCCA GGAACCGTAA AAAGGCCGCG TTGCTGGCGT TTTTCCATAG
     3721 GCTCCGCCCC CCTGACGAGC ATCACAAAAA TCGACGCTCA AGTCAGAGGT GGCGAAACCC
     3781 GACAGGACTA TAAAGATACC AGGCGTTTCC CCCTGGAAGC TCCCTCGTGC GCTCTCCTGT
     3841 TCCGACCCTG CCGCTTACCG GATACCTGTC CGCCTTTCTC CCTTCGGGAA GCGTGGCGCT
     3901 TTCTCATAGC TCACGCTGTA GGTATCTCAG TTCGGTGTAG GTCGTTCGCT CCAAGCTGGG
     3961 CTGTGTGCAC GAACCCCCCG TTCAGCCCGA CCGCTGCGCC TTATCCGGTA ACTATCGTCT
     4021 TGAGTCCAAC CCGGTAAGAC ACGACTTATC GCCACTGGCA GCAGCCACTG GTAACAGGAT
     4081 TAGCAGAGCG AGGTATGTAG GCGGTGCTAC AGAGTTCTTG AAGTGGTGGC CTAACTACGG
     4141 CTACACTAGA AGGACAGTAT TTGGTATCTG CGCTCTGCTG AAGCCAGTTA CCTTCGGAAA
     4201 AAGAGTTGGT AGCTCTTGAT CCGGCAAACA AACCACCGCT GGTAGCGGTG GTTTTTTTGT
     4261 TTGCAAGCAG CAGATTACGC GCAGAAAAAA AGGATCTCAA GAAGATCCTT TGATCTTTTC
     4321 TACGGGGTCT GACGCTCAGT GGAACGAAAA CTCACGTTAA GGGATTTTGG TCATGAGATT
     4381 ATCAAAAAGG ATCTTCACCT AGATCCTTTT AAATTAAAAA TGAAGTTTTA AATCAATCTA
     4441 AAGTATATAT GAGTAAACTT GGTCTGACAG TTACCAATGC TTAATCAGTG AGGCACCTAT
     4501 CTCAGCGATC TGTCTATTTC GTTCATCCAT AGTTGCCTGA CTCCCCGTCG TGTAGATAAC
     4561 TACGATACGG GAGGGCTTAC CATCTGGCCC CAGTGCTGCA ATGATACCGC GAGACCCACG
     4621 CTCACCGGCT CCAGATTTAT CAGCAATAAA CCAGCCAGCC GGAAGGGCCG AGCGCAGAAG
     4681 TGGTCCTGCA ACTTTATCCG CCTCCATCCA GTCTATTAAT TGTTGCCGGG AAGCTAGAGT
     4741 AAGTAGTTCG CCAGTTAATA GTTTGCGCAA CGTTGTTGCC ATTGCTACAG GCATCGTGGT
     4801 GTCACGCTCG TCGTTTGGTA TGGCTTCATT CAGCTCCGGT TCCCAACGAT CAAGGCGAGT
     4861 TACATGATCC CCCATGTTGT GCAAAAAAGC GGTTAGCTCC TTCGGTCCTC CGATCGTTGT
     4921 CAGAAGTAAG TTGGCCGCAG TGTTATCACT CATGGTTATG GCAGCACTGC ATAATTCTCT
     4981 TACTGTCATG CCATCCGTAA GATGCTTTTC TGTGACTGGT GAGTACTCAA CCAAGTCATT
     5041 CTGAGAATAG TGTATGCGGC GACCGAGTTG CTCTTGCCCG GCGTCAATAC GGGATAATAC
     5101 CGCGCCACAT AGCAGAACTT TAAAAGTGCT CATCATTGGA AAACGTTCTT CGGGGCGAAA
     5161 ACTCTCAAGG ATCTTACCGC TGTTGAGATC CAGTTCGATG TAACCCACTC GTGCACCCAA
     5221 CTGATCTTCA GCATCTTTTA CTTTCACCAG CGTTTCTGGG TGAGCAAAAA CAGGAAGGCA
     5281 AAATGCCGCA AAAAAGGGAA TAAGGGCGAC ACGGAAATGT TGAATACTCA TACTCTTCCT
     5341 TTTTCAATAT TATTGAAGCA TTTATCAGGG TTATTGTCTC ATGAGCGGAT ACATATTTGA
     5401 ATGTATTTAG AAAAATAAAC AAATAGGGGT TCCGCGCACA TTTCCCCGAA AAGTGCCACC
     5461 TGACGTCTAA GAAACCATTA TTATCATGAC ATTAACCTAT AAAAATAGGC GTATCACGAG
     5521 GCCCTTTCGT CTTCAAGAAT TAGCTTTTCA ATTCAATTCA TCATTTTTTT TTTATTCTTT
     5581 TTTTTGATTT CGGTTTCTTT GAAATTTTTT TGATTCGGTA ATCTCCGAAC AGAAGGAAGA
     5641 ACGAAGGAAG GAGCACAGAC TTAGATTGGT ATATATACGC ATATGTAGTG TTGAAGAAAC
     5701 ATGAAATTGC CCAGTATTCT TAACCCAACT GCACAGAACA AAAACATGCA GGAAACGAAG
     5761 ATAAATCATG TCGAAAGCTA CATATAAGGA ACGTGCTGCT ACTCATCCTA GTCCTGTTGC
     5821 TGCCAAGCTA TTTAATATCA TGCACGAAAA GCAAACAAAC TTGTGTGCTT CATTGGATGT
     5881 TCGTACCACC AAGGAATTAC TGGAGTTAGT TGAAGCATTA GGTCCCAAAA TTTGTTTACT
     5941 AAAAACACAT GTGGATATCT TGACTGATTT TTCCATGGAG GGCACAGTTA AGCCGCTAAA
     6001 GGCATTATCC GCCAAGTACA ATTTTTTACT CTTCGAAGAC AGAAAATTTG CTGACATTGG
     6061 TAATACAGTC AAATTGCAGT ACTCTGCGGG TGTATACAGA ATAGCAGAAT GGGCAGACAT
     6121 TACGAATGCA CACGGTGTGG TGGGCCCAGG TATTGTTAGC GGTTTGAAGC AGGCGGCAGA
     6181 AGAAGTAACA AAGGAACCTA GAGGCCTTTT GATGTTAGCA GAATTGTCAT GCAAGGGCTC
     6241 CCTATCTACT GGAGAATATA CTAAGGGTAC TGTTGACATT GCGAAGAGCG ACAAAGATTT
     6301 TGTTATCGGC TTTATTGCTC AAAGAGACAT GGGTGGAAGA GATGAAGGTT ACGATTGGTT
     6361 GATTATGACA CCCGGTGTGG GTTTAGATGA CAAGGGAGAC GCATTGGGTC AACAGTATAG
     6421 AACCGTGGAT GATGTGGTCT CTACAGGATC TGACATTATT ATTGTTGGAA GAGGACTATT
     6481 TGCAAAGGGA AGGGATGCTA AGGTAGAGGG TGAACGTTAC AGAAAAGCAG GCTGGGAAGC
     6541 ATATTTGAGA AGATGCGGCC AGCAAAACTA AAAAACTGTA TTATAAGTAA ATGCATGTAT
     6601 ACTAAACTCA CAAATTAGAG CTTCAATTTA ATTATATCAG TTATTACCCA ATTCTCATGT
     6661 TTGACAGCTT ATCATCGATC GTCCAACTGC ATGGAGATGA GTCGTGGCAA GAATACCAAG
     6721 AGTTCCTCGG TTTGCCAGTT ATTAAAAGAC TCGTATTTCC AAAAGACTGC AACATACTAC
     6781 TCAGTGCAGC TTCACAGAAA CCTCATTCGT TTATTCCCTT GTTTGATTCA GAAGCAGGTG
     6841 GGACAGGTGA ACTTTTGGAT TGGAACTCGA TTTCTGACTG GGTTGGAAGG CAAGAGAGCC
     6901 CCGAGAGCTT ACATTTTATG TTAGCTGGTG GACTGACGCC AGAAAATGTT GGTGATGCGC
     6961 TTAGATTAAA TGGCGTTATT GGTGTTGATG TAAGCGGAGG TGTGGAGACA AATGGTGTAA
     7021 AAGACTCTAA CAAAATAGCA AATTTCGTCA AAAATGCTAA GAAATAGGTT ATTACTGAGT
     7081 AGTATTTATT TAAGTATTGT TTGTGCACTT GCCTGCAAGC CTTTTGAAAA GCAAGCATAA
     7141 AAGATCTAAA CATAAAATCT GTAAAATAAC AAGATGTAAA GATAATGCTA AATCATTTGG
     7201 CTTTTTGATT GATTGTACAG GAAAATATAC ATCGCAGGGG GTTGACTTTT ACCATTTCAC
     7261 CGCAATGGAA TCAAACTTGT TGAAGAGAAT GTTCACAGGC GCATACGCTA CAATGACCCG
     7321 ATTCTTGCTA GCCTTTTCTC GGTCTTGCAA ACAACCGCCG GCAGCTTAGT ATATAAATAC
     7381 ACATGTACAT ACCTCTCTCC GTATCCTCGT AATCATTTTC TTGTATTTAT CGTCTTTTCG
     7441 CTGTAAAAAC TTTATCACAC TTATCTCAAA TACACTTATT AACCGCTTTT ACTATTATCT
     7501 TCTACGCTGA CAGTAATATC AAACAGTGAC ACATATTAAA CACAGTGGTT TCTTTGCATA
     7561 AACACCATCA GCCTCAAGTC GTCAAGTAAA GATTTCGTGT TCATGCAGAT AGATAACAAT
     7621 CTATATGTTG ATAATTAGCG TTGCCTCATC AATGCGAGAT CCGTTTAACC GGACCCTAGT
     7681 GCACTTACCC CACGTTCGGT CCACTGTGTG CCGAACATGC TCCTTCACTA TTTTAACATG
     7741 TGGAATTAAT TCTCATGTTT GACAGCTTAT CATCGAACTC TAAGAGGTGA TACTTATTTA
     7801 CTGTAAAACT GTGACGATAA AACCGGAAGG AAGAATAAGA AAACTCGAAC TGATCTATAA
     7861 TGCCTATTTT CTGTAAAGAG TTTAAGCTAT GAAAGCCTCG GCATTTTGGC CGCTCCTAGG
     7921 TAGTGCTTTT TTTCCAAGGA CAAAACAGTT TCTTTTTCTT GAGCAGGTTT TATGTTTCGG
     7981 TAATCATAAA CAATAAATAA ATTATTTCAT TTATGTTTAA AAATAAAAAA TAAAAAAGTA
     8041 TTTTAAATTT TTAAAAAAGT TGATTATAAG CATGTGACCT TTTGCAAGCA ATTAAATTTT
     8101 GCAATTTGTG ATTTTAGGCA AAAGTTACAA TTTCTGGCTC GTGTAATATA TGTATGCTAA
     8161 AGTGAACTTT TACAAAGTCG ATATGGACTT AGTCAAAAGA AATTTTCTTA AAAATATATA
     8221 GCACTAGCCA ATTTAGCACT TCTTTATGAG ATATATTATA GACTTTATTA AGCCAGATTT
     8281 GTGTATTATA TGTATTTACC CGGCGAATCA TGGACATACA TTCTGAAATA GGTAATATTC
     8341 TCTATGGTGA GACAGCATAG ATAACCTAGG ATACAAGTTA AAAGCTAGTA CTGTTTTGCA
     8401 GTAATTTTTT TCTTTTTTAT AAGAATGTTA CCACCTAAAT AAGTTATAAA GTCAATAGTT
     8461 AAGTTTGATA TTTGATTGTA AAATACCGTA ATATATTTGC ATGATCAAAA GGCTCAATGT
     8521 TGACTAGCCA GCATGTCAAC CACTATATTG ATCACCGATA TATGGACTTC CACACCAACT
     8581 AGTAATATGA CAATAAATTC AAGATATTCT TCATGAGAAT GGCCCAGCGA TATATGCGGT
     8641 GTGAAATACC GCACAGATGC GTAAGGAGAA AATACCGCAT CAGGCGCCAT TCGCCATTCA
     8701 GGCTGCGCAA CTGTTGGGAA GGGCGATCGG TGCGGGCCTC TTCGCTATTA CGCCAGCTGG
     8761 CGAAAGGGGG ATGTGCTGCA AGGCGATTAA GTTGGGTAAC GCCAGGGTTT TCCCAGTCAC
     8821 GACGTTGTAA AACGACGGCC AGT
//
