# Supplementary material for: Functional Expression of Parasite Drug Targets and Their Human Orthologs in Yeast
Source: PLoS Negl Trop Dis. 2011 Oct 4;5(10):e1320. doi: 10.1371/journal.pntd.0001320 (PMC3186757; doi:10.1371/journal.pntd.0001320)
Supplement: Text S7 — pCMTcDHFR. Sequence and features of the Trypanosoma cruzi DHFR complementation plasmid. (GBK) [file pntd.0001320.s019.gbk]

LOCUS       pCM_TcDHFR      8825 bp    DNA     circular UNA 13-Jan-2011
DEFINITION  
FEATURES             Location/Qualifiers
     misc_feature    28..1035
                     /label="tTA transactivator"
     promoter        1036..1805
                     /label="CMV promoter"
     terminator      1817..2028
                     /label="ADH1 terminator"
     misc_feature    2034..2133
                     /label="TetO operator"
     promoter        2134..2286
                     /label="CYC1 promoter"
     CDS             2295..3005
                     /label=TcDHFR
     terminator      3012..3273
                     /label="CYC1 terminator"
     rep_origin      3689..3700
                     /label=pMB1\ori
     CDS             complement(4453..5313)
                     /label=AmpR
     CDS             5750..6552
                     /label=URA3
     rep_origin      6890..7634
                     /label=ARS1
     rep_origin      7635..8611
                     /label="CEN 4"
ORIGIN
        1 GAATTCTTAT TACGATCCTC GCGCCCCCTA CCCACCGTAC TCGTCAATTC CAAGGGCATC
       61 GGTAAACATC TGCTCAAACT CGAAGTCGGC CATATCCAGA GCGCCGTAGG GGGCGGAGTC
      121 GTGGGGGGTA AATCCCGGAC CCGGGGAATC CCCGTCCCCC AACATGTCCA GATCGAAATC
      181 GTCTAGCGCG TCGGCATGCG CCATCGCCAC GTCCTCGCCG TCTAAGTGGA GCTCGTCCCC
      241 CAGGCTGACA TCGGTCGGGG GGGCCGTCGA CAGTCTGCGC GTGTGTCCCG CGGGGAGAAA
      301 GGACAGGCGC GGAGCCGCCA GCCCCGCCTC TTCGGGGGCG TCGTCGTCCG GGAGATCGAG
      361 CAGGCCCTCG ATGGTAGACC CGTAATTGTT TTTCGTACGC GCGCGGCTGT ACGCGGACCC
      421 ACTTTCACAT TTAAGTTGTT TTTCTAATCC GCATATGATC AATTCAAGGC CGAATAAGAA
      481 GGCTGGCTCT GCACCTTGGT GATCAAATAA TTCGATAGCT TGTCGTAATA ATGGCGGCAT
      541 ACTATCAGTA GTAGGTGTTT CCCTTTCTTC TTTAGCGACT TGATGCTCTT GATCTTCCAA
      601 TACGCAACCT AAAGTAAAAT GCCCCACAGC GCTGAGTGCA TATAATGCAT TCTCTAGTGA
      661 AAAACCTTGT TGGCATAAAA AGGCTAATTG ATTTTCGAGA GTTTCATACT GTTTTTCTGT
      721 AGGCCGTGTA CCTAAATGTA CTTTTGCTCC ATCGCGATGA CTTAGTAAAG CACATCTAAA
      781 ACTTTTAGCG TTATTACGTA AAAAATCTTG CCAGCTTTCC CCTTCTAAAG GGCAAAAGTG
      841 AGTATGGTGC CTATCTAACA TCTCAATGGC TAAGGCGTCG AGCAAAGCCC GCTTATTTTT
      901 TACATGCCAA TACAATGTAG GCTGCTCTAC ACCTAGCTTC TGGGCGAGTT TACGGGTTGT
      961 TAAACCTTCG ATTCCGACCT CATTAAGCAG CTCTAATGCG CTGTTAATCA CTTTACTTTT
     1021 ATCTAATCTA GACATATGAA TTAATTCGGG CCGCGGAGGC TGGATCGGTC CCGGTGTCTT
     1081 CTATGGAGGT CAAAACAGCG TGGATGGCGT CTCCAGGCGA TCTGACGGTT CACTAAACGA
     1141 GCTCTGCTTA TATAGACCTC CCACCGTACA CGCCTACCGC CCATTTGCGT CAATGGGGCG
     1201 GAGTTGTTAC GACATTTTGG AAAGTCCCGT TGATTTTGGT GCCAAAACAA ACTCCCATTG
     1261 ACGTCAATGG GGTGGAGACT TGGAAATCCC CGTGAGTCAA ACCGCTATCC ACGCCCATTG
     1321 ATGTACTGCC AAAACCGCAT CACCATGGTA ATAGCGATGA CTAATACGTA GATGTACTGC
     1381 CAAGTAGGAA AGTCCCATAA GGTCATGTAC TGGGCATAAT GCCAGGCGGG CCATTTACCG
     1441 TCATTGACGT CAATAGGGGG CGTACTTGGC ATATGATACA CTTGATGTAC TGCCAAGTGG
     1501 GCAGTTTAGC GTAAATACTC CACCCATTGA CGTCAATGGA AAGTCCCTAT TGGCGTTACT
     1561 ATGGGAACAT ACGTCATTAT TGACGTCAAT GGGCGGGGGT CGTTGGGCGG TCAGCCAGGC
     1621 GGGCCATTTA CCGTAAGTTA TGTAACGCGG AACTCCATAT ATGGGCTATG AACTAATGAC
     1681 CCCGTAATTG ATTACTATTA ATAACTAGTC AATAATCAAT GTCAACATGG CGGTAATGTT
     1741 GGACATGAGC CAATATAAAT GTACATATTA TGATATGGAT ACAACGTATG CAATGGGCCA
     1801 AGCTCCTCGA GTAATTCGCG CCACTTCTAA ATAAGCGAAT TTCTTATGAT TTATGATTTT
     1861 TATTATTAAA TAAGTTATAA AAAAAATAAG TGTATACAAA TTTTAAAGTG ACTCTTAGGT
     1921 TTTAAAACGA AAATTCTTGT TCTTGAGTAA CTCTTTCCTG TAGGTCAGGT TGCTTTCTCA
     1981 GGTATAGCAT GAGGTCGCTC TTATTGACCA CACCTCTACC GGCAGATCAA TTCCTCGATC
     2041 CCTATCAGTG ATAGAGAGTC GACAAAGTCG AGTTTCTCGA TCCCTATCAG TGATAGAGAG
     2101 TCGACAAAGT CGAGTTTCTC GATCGAGACC ACTGCATGCA TGTGCTCTGT ATGTATATAA
     2161 AACTCTTGTT TTCTTCTTTT CTCTAAATAT TCTTTCCTTA TACATTAGGT CCTTTGTAGC
     2221 ATAAATTACT ATACTTCTAT AGACACGCAA ACACAAATAC ACACACTAAA TTACCGGATC
     2281 AATTCGGGGG ATCCATGTCG CTGTTTAAGA TCCGCATGCC GGAGACGGTG GCGGAGGGGA
     2341 CACGTCTCGC ACTGCGTGCC TTTTCCCTCG TTGTAGCGGT CGACGAGCAC GGCGGCATTG
     2401 GGGACGGGCG GTCGATCCCA TGGAATGTGC CCGAGGACAT GAAGTTCTTC CGGGATGTGA
     2461 CAACAAAACT GCGGGGGAAG AACGTCAAGC CATCGCCTGC GAAGCGCAAC GCCGTCGTGA
     2521 TGGGCCGCAA GACGTGGGAC AGCATTCCGC CCAAATTCCG CCCGCTTCCC GGTCGCCTGA
     2581 ATGTCGTCTT GTCGTCCACC CTCACGACGC AACACCTGTT GGACGGCCTG CCAGACGAAG
     2641 AAAAACGGAA TTTGCATGCC GACAGCATTG TGGCGGTAAA TGGTGGACTC GAGCAGGCAT
     2701 TACAGTTGCT CGCGTCCCCC AATTACACGC CGAGCATTGA GACGGTCTAC TGCATTGGTG
     2761 GCGGCTCTGT GTATGCGGAG GCCCTTCGCC CGCCGTGCGT TCATTTGCTG CAAGCTATTT
     2821 ACCGCACCAC CATCCGCGCC AGCGAGTCTT CTTGCAGCGT GTTTTTTCGC GTTCCCGAGT
     2881 CGGGTACGGA GGCGGCGGCG GGGATTGAGT GGCAGCGGGA GACAATCTCC GAGGAGCTCA
     2941 CGTCGGCAAA CGGCAACGAG ACAAAGTACT ACTTTGAGAA GCTCATCCCA CGCAACTGAT
     3001 GATAACTGCA GGAGGGCCGC ATCATGTAAT TAGTTATGTC ACGCTTACAT TCACGCCCTC
     3061 CCCCCACATC CGCTCTAACC GAAAAGGAAG GAGTTAGACA ACCTGAAGTC TAGGTCCCTA
     3121 TTTATTTTTT TATAGTTATG TTAGTATTAA GAACGTTATT TATATTTCAA ATTTTTCTTT
     3181 TTTTTCTGTA CAGACGCGTG TACGCATGTA ACATTATACT GAAAACCTTG CTTGAGAAGG
     3241 TTTTGGGACG CTCGAAGGCT TTAATTTGCG GCCAAGCTTG GCGTAATCAT GGTCATAGCT
     3301 GTTTCCTGTG TGAAATTGTT ATCCGCTCAC AATTCCACAC AACATACGAG CCGGAAGCAT
     3361 AAAGTGTAAA GCCTGGGGTG CCTAATGAGT GAGCTAACTC ACATTAATTG CGTTGCGCTC
     3421 ACTGCCCGCT TTCCAGTCGG GAAACCTGTC GTGCCAGCTG CATTAATGAA TCGGCCAACG
     3481 CGCGGGGAGA GGCGGTTTGC GTATTGGGCG CTCTTCCGCT TCCTCGCTCA CTGACTCGCT
     3541 GCGCTCGGTC GTTCGGCTGC GGCGAGCGGT ATCAGCTCAC TCAAAGGCGG TAATACGGTT
     3601 ATCCACAGAA TCAGGGGATA ACGCAGGAAA GAACATGTGA GCAAAAGGCC AGCAAAAGGC
     3661 CAGGAACCGT AAAAAGGCCG CGTTGCTGGC GTTTTTCCAT AGGCTCCGCC CCCCTGACGA
     3721 GCATCACAAA AATCGACGCT CAAGTCAGAG GTGGCGAAAC CCGACAGGAC TATAAAGATA
     3781 CCAGGCGTTT CCCCCTGGAA GCTCCCTCGT GCGCTCTCCT GTTCCGACCC TGCCGCTTAC
     3841 CGGATACCTG TCCGCCTTTC TCCCTTCGGG AAGCGTGGCG CTTTCTCATA GCTCACGCTG
     3901 TAGGTATCTC AGTTCGGTGT AGGTCGTTCG CTCCAAGCTG GGCTGTGTGC ACGAACCCCC
     3961 CGTTCAGCCC GACCGCTGCG CCTTATCCGG TAACTATCGT CTTGAGTCCA ACCCGGTAAG
     4021 ACACGACTTA TCGCCACTGG CAGCAGCCAC TGGTAACAGG ATTAGCAGAG CGAGGTATGT
     4081 AGGCGGTGCT ACAGAGTTCT TGAAGTGGTG GCCTAACTAC GGCTACACTA GAAGGACAGT
     4141 ATTTGGTATC TGCGCTCTGC TGAAGCCAGT TACCTTCGGA AAAAGAGTTG GTAGCTCTTG
     4201 ATCCGGCAAA CAAACCACCG CTGGTAGCGG TGGTTTTTTT GTTTGCAAGC AGCAGATTAC
     4261 GCGCAGAAAA AAAGGATCTC AAGAAGATCC TTTGATCTTT TCTACGGGGT CTGACGCTCA
     4321 GTGGAACGAA AACTCACGTT AAGGGATTTT GGTCATGAGA TTATCAAAAA GGATCTTCAC
     4381 CTAGATCCTT TTAAATTAAA AATGAAGTTT TAAATCAATC TAAAGTATAT ATGAGTAAAC
     4441 TTGGTCTGAC AGTTACCAAT GCTTAATCAG TGAGGCACCT ATCTCAGCGA TCTGTCTATT
     4501 TCGTTCATCC ATAGTTGCCT GACTCCCCGT CGTGTAGATA ACTACGATAC GGGAGGGCTT
     4561 ACCATCTGGC CCCAGTGCTG CAATGATACC GCGAGACCCA CGCTCACCGG CTCCAGATTT
     4621 ATCAGCAATA AACCAGCCAG CCGGAAGGGC CGAGCGCAGA AGTGGTCCTG CAACTTTATC
     4681 CGCCTCCATC CAGTCTATTA ATTGTTGCCG GGAAGCTAGA GTAAGTAGTT CGCCAGTTAA
     4741 TAGTTTGCGC AACGTTGTTG CCATTGCTAC AGGCATCGTG GTGTCACGCT CGTCGTTTGG
     4801 TATGGCTTCA TTCAGCTCCG GTTCCCAACG ATCAAGGCGA GTTACATGAT CCCCCATGTT
     4861 GTGCAAAAAA GCGGTTAGCT CCTTCGGTCC TCCGATCGTT GTCAGAAGTA AGTTGGCCGC
     4921 AGTGTTATCA CTCATGGTTA TGGCAGCACT GCATAATTCT CTTACTGTCA TGCCATCCGT
     4981 AAGATGCTTT TCTGTGACTG GTGAGTACTC AACCAAGTCA TTCTGAGAAT AGTGTATGCG
     5041 GCGACCGAGT TGCTCTTGCC CGGCGTCAAT ACGGGATAAT ACCGCGCCAC ATAGCAGAAC
     5101 TTTAAAAGTG CTCATCATTG GAAAACGTTC TTCGGGGCGA AAACTCTCAA GGATCTTACC
     5161 GCTGTTGAGA TCCAGTTCGA TGTAACCCAC TCGTGCACCC AACTGATCTT CAGCATCTTT
     5221 TACTTTCACC AGCGTTTCTG GGTGAGCAAA AACAGGAAGG CAAAATGCCG CAAAAAAGGG
     5281 AATAAGGGCG ACACGGAAAT GTTGAATACT CATACTCTTC CTTTTTCAAT ATTATTGAAG
     5341 CATTTATCAG GGTTATTGTC TCATGAGCGG ATACATATTT GAATGTATTT AGAAAAATAA
     5401 ACAAATAGGG GTTCCGCGCA CATTTCCCCG AAAAGTGCCA CCTGACGTCT AAGAAACCAT
     5461 TATTATCATG ACATTAACCT ATAAAAATAG GCGTATCACG AGGCCCTTTC GTCTTCAAGA
     5521 ATTAGCTTTT CAATTCAATT CATCATTTTT TTTTTATTCT TTTTTTTGAT TTCGGTTTCT
     5581 TTGAAATTTT TTTGATTCGG TAATCTCCGA ACAGAAGGAA GAACGAAGGA AGGAGCACAG
     5641 ACTTAGATTG GTATATATAC GCATATGTAG TGTTGAAGAA ACATGAAATT GCCCAGTATT
     5701 CTTAACCCAA CTGCACAGAA CAAAAACATG CAGGAAACGA AGATAAATCA TGTCGAAAGC
     5761 TACATATAAG GAACGTGCTG CTACTCATCC TAGTCCTGTT GCTGCCAAGC TATTTAATAT
     5821 CATGCACGAA AAGCAAACAA ACTTGTGTGC TTCATTGGAT GTTCGTACCA CCAAGGAATT
     5881 ACTGGAGTTA GTTGAAGCAT TAGGTCCCAA AATTTGTTTA CTAAAAACAC ATGTGGATAT
     5941 CTTGACTGAT TTTTCCATGG AGGGCACAGT TAAGCCGCTA AAGGCATTAT CCGCCAAGTA
     6001 CAATTTTTTA CTCTTCGAAG ACAGAAAATT TGCTGACATT GGTAATACAG TCAAATTGCA
     6061 GTACTCTGCG GGTGTATACA GAATAGCAGA ATGGGCAGAC ATTACGAATG CACACGGTGT
     6121 GGTGGGCCCA GGTATTGTTA GCGGTTTGAA GCAGGCGGCA GAAGAAGTAA CAAAGGAACC
     6181 TAGAGGCCTT TTGATGTTAG CAGAATTGTC ATGCAAGGGC TCCCTATCTA CTGGAGAATA
     6241 TACTAAGGGT ACTGTTGACA TTGCGAAGAG CGACAAAGAT TTTGTTATCG GCTTTATTGC
     6301 TCAAAGAGAC ATGGGTGGAA GAGATGAAGG TTACGATTGG TTGATTATGA CACCCGGTGT
     6361 GGGTTTAGAT GACAAGGGAG ACGCATTGGG TCAACAGTAT AGAACCGTGG ATGATGTGGT
     6421 CTCTACAGGA TCTGACATTA TTATTGTTGG AAGAGGACTA TTTGCAAAGG GAAGGGATGC
     6481 TAAGGTAGAG GGTGAACGTT ACAGAAAAGC AGGCTGGGAA GCATATTTGA GAAGATGCGG
     6541 CCAGCAAAAC TAAAAAACTG TATTATAAGT AAATGCATGT ATACTAAACT CACAAATTAG
     6601 AGCTTCAATT TAATTATATC AGTTATTACC CAATTCTCAT GTTTGACAGC TTATCATCGA
     6661 TCGTCCAACT GCATGGAGAT GAGTCGTGGC AAGAATACCA AGAGTTCCTC GGTTTGCCAG
     6721 TTATTAAAAG ACTCGTATTT CCAAAAGACT GCAACATACT ACTCAGTGCA GCTTCACAGA
     6781 AACCTCATTC GTTTATTCCC TTGTTTGATT CAGAAGCAGG TGGGACAGGT GAACTTTTGG
     6841 ATTGGAACTC GATTTCTGAC TGGGTTGGAA GGCAAGAGAG CCCCGAGAGC TTACATTTTA
     6901 TGTTAGCTGG TGGACTGACG CCAGAAAATG TTGGTGATGC GCTTAGATTA AATGGCGTTA
     6961 TTGGTGTTGA TGTAAGCGGA GGTGTGGAGA CAAATGGTGT AAAAGACTCT AACAAAATAG
     7021 CAAATTTCGT CAAAAATGCT AAGAAATAGG TTATTACTGA GTAGTATTTA TTTAAGTATT
     7081 GTTTGTGCAC TTGCCTGCAA GCCTTTTGAA AAGCAAGCAT AAAAGATCTA AACATAAAAT
     7141 CTGTAAAATA ACAAGATGTA AAGATAATGC TAAATCATTT GGCTTTTTGA TTGATTGTAC
     7201 AGGAAAATAT ACATCGCAGG GGGTTGACTT TTACCATTTC ACCGCAATGG AATCAAACTT
     7261 GTTGAAGAGA ATGTTCACAG GCGCATACGC TACAATGACC CGATTCTTGC TAGCCTTTTC
     7321 TCGGTCTTGC AAACAACCGC CGGCAGCTTA GTATATAAAT ACACATGTAC ATACCTCTCT
     7381 CCGTATCCTC GTAATCATTT TCTTGTATTT ATCGTCTTTT CGCTGTAAAA ACTTTATCAC
     7441 ACTTATCTCA AATACACTTA TTAACCGCTT TTACTATTAT CTTCTACGCT GACAGTAATA
     7501 TCAAACAGTG ACACATATTA AACACAGTGG TTTCTTTGCA TAAACACCAT CAGCCTCAAG
     7561 TCGTCAAGTA AAGATTTCGT GTTCATGCAG ATAGATAACA ATCTATATGT TGATAATTAG
     7621 CGTTGCCTCA TCAATGCGAG ATCCGTTTAA CCGGACCCTA GTGCACTTAC CCCACGTTCG
     7681 GTCCACTGTG TGCCGAACAT GCTCCTTCAC TATTTTAACA TGTGGAATTA ATTCTCATGT
     7741 TTGACAGCTT ATCATCGAAC TCTAAGAGGT GATACTTATT TACTGTAAAA CTGTGACGAT
     7801 AAAACCGGAA GGAAGAATAA GAAAACTCGA ACTGATCTAT AATGCCTATT TTCTGTAAAG
     7861 AGTTTAAGCT ATGAAAGCCT CGGCATTTTG GCCGCTCCTA GGTAGTGCTT TTTTTCCAAG
     7921 GACAAAACAG TTTCTTTTTC TTGAGCAGGT TTTATGTTTC GGTAATCATA AACAATAAAT
     7981 AAATTATTTC ATTTATGTTT AAAAATAAAA AATAAAAAAG TATTTTAAAT TTTTAAAAAA
     8041 GTTGATTATA AGCATGTGAC CTTTTGCAAG CAATTAAATT TTGCAATTTG TGATTTTAGG
     8101 CAAAAGTTAC AATTTCTGGC TCGTGTAATA TATGTATGCT AAAGTGAACT TTTACAAAGT
     8161 CGATATGGAC TTAGTCAAAA GAAATTTTCT TAAAAATATA TAGCACTAGC CAATTTAGCA
     8221 CTTCTTTATG AGATATATTA TAGACTTTAT TAAGCCAGAT TTGTGTATTA TATGTATTTA
     8281 CCCGGCGAAT CATGGACATA CATTCTGAAA TAGGTAATAT TCTCTATGGT GAGACAGCAT
     8341 AGATAACCTA GGATACAAGT TAAAAGCTAG TACTGTTTTG CAGTAATTTT TTTCTTTTTT
     8401 ATAAGAATGT TACCACCTAA ATAAGTTATA AAGTCAATAG TTAAGTTTGA TATTTGATTG
     8461 TAAAATACCG TAATATATTT GCATGATCAA AAGGCTCAAT GTTGACTAGC CAGCATGTCA
     8521 ACCACTATAT TGATCACCGA TATATGGACT TCCACACCAA CTAGTAATAT GACAATAAAT
     8581 TCAAGATATT CTTCATGAGA ATGGCCCAGC GATATATGCG GTGTGAAATA CCGCACAGAT
     8641 GCGTAAGGAG AAAATACCGC ATCAGGCGCC ATTCGCCATT CAGGCTGCGC AACTGTTGGG
     8701 AAGGGCGATC GGTGCGGGCC TCTTCGCTAT TACGCCAGCT GGCGAAAGGG GGATGTGCTG
     8761 CAAGGCGATT AAGTTGGGTA ACGCCAGGGT TTTCCCAGTC ACGACGTTGT AAAACGACGG
     8821 CCAGT
//
