# Supplementary material for: Functional Expression of Parasite Drug Targets and Their Human Orthologs in Yeast
Source: PLoS Negl Trop Dis. 2011 Oct 4;5(10):e1320. doi: 10.1371/journal.pntd.0001320 (PMC3186757; doi:10.1371/journal.pntd.0001320)
Supplement: Text S8 — pCMHsDHFR. Sequence and features of the human DHFR complementation plasmid. (GBK) [file pntd.0001320.s020.gbk]

LOCUS       pCM_HsDHFR      8681 bp    DNA     circular UNA 13-Jan-2011
DEFINITION  
FEATURES             Location/Qualifiers
     misc_feature    28..1035
                     /label=tTA\transactivator
     promoter        1036..1805
                     /label=CMV\promoter
     terminator      1817..2028
                     /label=ADH1\terminator
     misc_feature    2034..2133
                     /label=TetO\operator
     promoter        2134..2286
                     /label=CYC1\promoter
     CDS             2295..2861
                     /label=HsDHFR
     terminator      2865..3126
                     /label=CYC1\terminator
     rep_origin      3542..3553
                     /label=pMB1\ori
     CDS             complement(4306..5166)
                     /label=AmpR
     CDS             5603..6405
                     /label=URA3
     rep_origin      6743..7487
                     /label=ARS1
     rep_origin      7488..8464
                     /label=CEN\4
ORIGIN
        1 gaattcttat tacgatcctc gcgcccccta cccaccgtac tcgtcaattc caagggcatc
       61 ggtaaacatc tgctcaaact cgaagtcggc catatccaga gcgccgtagg gggcggagtc
      121 gtggggggta aatcccggac ccggggaatc cccgtccccc aacatgtcca gatcgaaatc
      181 gtctagcgcg tcggcatgcg ccatcgccac gtcctcgccg tctaagtgga gctcgtcccc
      241 caggctgaca tcggtcgggg gggccgtcga cagtctgcgc gtgtgtcccg cggggagaaa
      301 ggacaggcgc ggagccgcca gccccgcctc ttcgggggcg tcgtcgtccg ggagatcgag
      361 caggccctcg atggtagacc cgtaattgtt tttcgtacgc gcgcggctgt acgcggaccc
      421 actttcacat ttaagttgtt tttctaatcc gcatatgatc aattcaaggc cgaataagaa
      481 ggctggctct gcaccttggt gatcaaataa ttcgatagct tgtcgtaata atggcggcat
      541 actatcagta gtaggtgttt ccctttcttc tttagcgact tgatgctctt gatcttccaa
      601 tacgcaacct aaagtaaaat gccccacagc gctgagtgca tataatgcat tctctagtga
      661 aaaaccttgt tggcataaaa aggctaattg attttcgaga gtttcatact gtttttctgt
      721 aggccgtgta cctaaatgta cttttgctcc atcgcgatga cttagtaaag cacatctaaa
      781 acttttagcg ttattacgta aaaaatcttg ccagctttcc ccttctaaag ggcaaaagtg
      841 agtatggtgc ctatctaaca tctcaatggc taaggcgtcg agcaaagccc gcttattttt
      901 tacatgccaa tacaatgtag gctgctctac acctagcttc tgggcgagtt tacgggttgt
      961 taaaccttcg attccgacct cattaagcag ctctaatgcg ctgttaatca ctttactttt
     1021 atctaatcta gacatatgaa ttaattcggg ccgcggaggc tggatcggtc ccggtgtctt
     1081 ctatggaggt caaaacagcg tggatggcgt ctccaggcga tctgacggtt cactaaacga
     1141 gctctgctta tatagacctc ccaccgtaca cgcctaccgc ccatttgcgt caatggggcg
     1201 gagttgttac gacattttgg aaagtcccgt tgattttggt gccaaaacaa actcccattg
     1261 acgtcaatgg ggtggagact tggaaatccc cgtgagtcaa accgctatcc acgcccattg
     1321 atgtactgcc aaaaccgcat caccatggta atagcgatga ctaatacgta gatgtactgc
     1381 caagtaggaa agtcccataa ggtcatgtac tgggcataat gccaggcggg ccatttaccg
     1441 tcattgacgt caataggggg cgtacttggc atatgataca cttgatgtac tgccaagtgg
     1501 gcagtttagc gtaaatactc cacccattga cgtcaatgga aagtccctat tggcgttact
     1561 atgggaacat acgtcattat tgacgtcaat gggcgggggt cgttgggcgg tcagccaggc
     1621 gggccattta ccgtaagtta tgtaacgcgg aactccatat atgggctatg aactaatgac
     1681 cccgtaattg attactatta ataactagtc aataatcaat gtcaacatgg cggtaatgtt
     1741 ggacatgagc caatataaat gtacatatta tgatatggat acaacgtatg caatgggcca
     1801 agctcctcga gtaattcgcg ccacttctaa ataagcgaat ttcttatgat ttatgatttt
     1861 tattattaaa taagttataa aaaaaataag tgtatacaaa ttttaaagtg actcttaggt
     1921 tttaaaacga aaattcttgt tcttgagtaa ctctttcctg taggtcaggt tgctttctca
     1981 ggtatagcat gaggtcgctc ttattgacca cacctctacc ggcagatcaa ttcctcgatc
     2041 cctatcagtg atagagagtc gacaaagtcg agtttctcga tccctatcag tgatagagag
     2101 tcgacaaagt cgagtttctc gatcgagacc actgcatgca tgtgctctgt atgtatataa
     2161 aactcttgtt ttcttctttt ctctaaatat tctttcctta tacattaggt cctttgtagc
     2221 ataaattact atacttctat agacacgcaa acacaaatac acacactaaa ttaccggatc
     2281 aattcgggGG ATCCATGGTT GGTTCTTTGA ATTGTATTGT TGCTGTTTCT CAAAATATGG
     2341 GTATTGGTAA GAATGGTGAT TTGCCATGGC CACCATTGAG AAATGAATTC AGATACTTCC
     2401 AAAGAATGAC TACTACTTCT TCTGTTGAAG GTAAGCAAAA CTTGGTTATT ATGGGTAAAA
     2461 AGACTTGGTT TTCTATTCCA GAAAAGAATA GACCATTGAA GGGTAGAATT AACTTGGTTT
     2521 TGTCTAGAGA ATTGAAAGAA CCACCACAAG GTGCTCATTT TTTGTCTAGA TCTTTGGATG
     2581 ATGCTTTGAA ATTGACTGAA CAACCAGAAT TGGCTAACAA AGTTGATATG GTTTGGATTG
     2641 TTGGTGGTTC TTCTGTTTAC AAAGAAGCTA TGAATCATCC AGGTCATTTG AAATTGTTCG
     2701 TTACTAGAAT TATGCAAGAT TTCGAATCTG ATACATTCTT TCCAGAAATT GATTTGGAAA
     2761 AGTACAAATT GTTGCCAGAA TATCCAGGTG TTTTGTCTGA TGTTCAAGAA GAAAAGGGTA
     2821 TTAAGTACAA GTTTGAAGTT TACGAAAAGA ACGATTGATA ACTGCAGgag ggccgcatca
     2881 tgtaattagt tatgtcacgc ttacattcac gccctccccc cacatccgct ctaaccgaaa
     2941 aggaaggagt tagacaacct gaagtctagg tccctattta tttttttata gttatgttag
     3001 tattaagaac gttatttata tttcaaattt ttcttttttt tctgtacaga cgcgtgtacg
     3061 catgtaacat tatactgaaa accttgcttg agaaggtttt gggacgctcg aaggctttaa
     3121 tttgcggcca agcttggcgt aatcatggtc atagctgttt cctgtgtgaa attgttatcc
     3181 gctcacaatt ccacacaaca tacgagccgg aagcataaag tgtaaagcct ggggtgccta
     3241 atgagtgagc taactcacat taattgcgtt gcgctcactg cccgctttcc agtcgggaaa
     3301 cctgtcgtgc cagctgcatt aatgaatcgg ccaacgcgcg gggagaggcg gtttgcgtat
     3361 tgggcgctct tccgcttcct cgctcactga ctcgctgcgc tcggtcgttc ggctgcggcg
     3421 agcggtatca gctcactcaa aggcggtaat acggttatcc acagaatcag gggataacgc
     3481 aggaaagaac atgtgagcaa aaggccagca aaaggccagg aaccgtaaaa aggccgcgtt
     3541 gctggcgttt ttccataggc tccgcccccc tgacgagcat cacaaaaatc gacgctcaag
     3601 tcagaggtgg cgaaacccga caggactata aagataccag gcgtttcccc ctggaagctc
     3661 cctcgtgcgc tctcctgttc cgaccctgcc gcttaccgga tacctgtccg cctttctccc
     3721 ttcgggaagc gtggcgcttt ctcatagctc acgctgtagg tatctcagtt cggtgtaggt
     3781 cgttcgctcc aagctgggct gtgtgcacga accccccgtt cagcccgacc gctgcgcctt
     3841 atccggtaac tatcgtcttg agtccaaccc ggtaagacac gacttatcgc cactggcagc
     3901 agccactggt aacaggatta gcagagcgag gtatgtaggc ggtgctacag agttcttgaa
     3961 gtggtggcct aactacggct acactagaag gacagtattt ggtatctgcg ctctgctgaa
     4021 gccagttacc ttcggaaaaa gagttggtag ctcttgatcc ggcaaacaaa ccaccgctgg
     4081 tagcggtggt ttttttgttt gcaagcagca gattacgcgc agaaaaaaag gatctcaaga
     4141 agatcctttg atcttttcta cggggtctga cgctcagtgg aacgaaaact cacgttaagg
     4201 gattttggtc atgagattat caaaaaggat cttcacctag atccttttaa attaaaaatg
     4261 aagttttaaa tcaatctaaa gtatatatga gtaaacttgg tctgacagtt accaatgctt
     4321 aatcagtgag gcacctatct cagcgatctg tctatttcgt tcatccatag ttgcctgact
     4381 ccccgtcgtg tagataacta cgatacggga gggcttacca tctggcccca gtgctgcaat
     4441 gataccgcga gacccacgct caccggctcc agatttatca gcaataaacc agccagccgg
     4501 aagggccgag cgcagaagtg gtcctgcaac tttatccgcc tccatccagt ctattaattg
     4561 ttgccgggaa gctagagtaa gtagttcgcc agttaatagt ttgcgcaacg ttgttgccat
     4621 tgctacaggc atcgtggtgt cacgctcgtc gtttggtatg gcttcattca gctccggttc
     4681 ccaacgatca aggcgagtta catgatcccc catgttgtgc aaaaaagcgg ttagctcctt
     4741 cggtcctccg atcgttgtca gaagtaagtt ggccgcagtg ttatcactca tggttatggc
     4801 agcactgcat aattctctta ctgtcatgcc atccgtaaga tgcttttctg tgactggtga
     4861 gtactcaacc aagtcattct gagaatagtg tatgcggcga ccgagttgct cttgcccggc
     4921 gtcaatacgg gataataccg cgccacatag cagaacttta aaagtgctca tcattggaaa
     4981 acgttcttcg gggcgaaaac tctcaaggat cttaccgctg ttgagatcca gttcgatgta
     5041 acccactcgt gcacccaact gatcttcagc atcttttact ttcaccagcg tttctgggtg
     5101 agcaaaaaca ggaaggcaaa atgccgcaaa aaagggaata agggcgacac ggaaatgttg
     5161 aatactcata ctcttccttt ttcaatatta ttgaagcatt tatcagggtt attgtctcat
     5221 gagcggatac atatttgaat gtatttagaa aaataaacaa ataggggttc cgcgcacatt
     5281 tccccgaaaa gtgccacctg acgtctaaga aaccattatt atcatgacat taacctataa
     5341 aaataggcgt atcacgaggc cctttcgtct tcaagaatta gcttttcaat tcaattcatc
     5401 attttttttt tattcttttt tttgatttcg gtttctttga aatttttttg attcggtaat
     5461 ctccgaacag aaggaagaac gaaggaagga gcacagactt agattggtat atatacgcat
     5521 atgtagtgtt gaagaaacat gaaattgccc agtattctta acccaactgc acagaacaaa
     5581 aacatgcagg aaacgaagat aaatcatgtc gaaagctaca tataaggaac gtgctgctac
     5641 tcatcctagt cctgttgctg ccaagctatt taatatcatg cacgaaaagc aaacaaactt
     5701 gtgtgcttca ttggatgttc gtaccaccaa ggaattactg gagttagttg aagcattagg
     5761 tcccaaaatt tgtttactaa aaacacatgt ggatatcttg actgattttt ccatggaggg
     5821 cacagttaag ccgctaaagg cattatccgc caagtacaat tttttactct tcgaagacag
     5881 aaaatttgct gacattggta atacagtcaa attgcagtac tctgcgggtg tatacagaat
     5941 agcagaatgg gcagacatta cgaatgcaca cggtgtggtg ggcccaggta ttgttagcgg
     6001 tttgaagcag gcggcagaag aagtaacaaa ggaacctaga ggccttttga tgttagcaga
     6061 attgtcatgc aagggctccc tatctactgg agaatatact aagggtactg ttgacattgc
     6121 gaagagcgac aaagattttg ttatcggctt tattgctcaa agagacatgg gtggaagaga
     6181 tgaaggttac gattggttga ttatgacacc cggtgtgggt ttagatgaca agggagacgc
     6241 attgggtcaa cagtatagaa ccgtggatga tgtggtctct acaggatctg acattattat
     6301 tgttggaaga ggactatttg caaagggaag ggatgctaag gtagagggtg aacgttacag
     6361 aaaagcaggc tgggaagcat atttgagaag atgcggccag caaaactaaa aaactgtatt
     6421 ataagtaaat gcatgtatac taaactcaca aattagagct tcaatttaat tatatcagtt
     6481 attacccaat tctcatgttt gacagcttat catcgatcgt ccaactgcat ggagatgagt
     6541 cgtggcaaga ataccaagag ttcctcggtt tgccagttat taaaagactc gtatttccaa
     6601 aagactgcaa catactactc agtgcagctt cacagaaacc tcattcgttt attcccttgt
     6661 ttgattcaga agcaggtggg acaggtgaac ttttggattg gaactcgatt tctgactggg
     6721 ttggaaggca agagagcccc gagagcttac attttatgtt agctggtgga ctgacgccag
     6781 aaaatgttgg tgatgcgctt agattaaatg gcgttattgg tgttgatgta agcggaggtg
     6841 tggagacaaa tggtgtaaaa gactctaaca aaatagcaaa tttcgtcaaa aatgctaaga
     6901 aataggttat tactgagtag tatttattta agtattgttt gtgcacttgc ctgcaagcct
     6961 tttgaaaagc aagcataaaa gatctaaaca taaaatctgt aaaataacaa gatgtaaaga
     7021 taatgctaaa tcatttggct ttttgattga ttgtacagga aaatatacat cgcagggggt
     7081 tgacttttac catttcaccg caatggaatc aaacttgttg aagagaatgt tcacaggcgc
     7141 atacgctaca atgacccgat tcttgctagc cttttctcgg tcttgcaaac aaccgccggc
     7201 agcttagtat ataaatacac atgtacatac ctctctccgt atcctcgtaa tcattttctt
     7261 gtatttatcg tcttttcgct gtaaaaactt tatcacactt atctcaaata cacttattaa
     7321 ccgcttttac tattatcttc tacgctgaca gtaatatcaa acagtgacac atattaaaca
     7381 cagtggtttc tttgcataaa caccatcagc ctcaagtcgt caagtaaaga tttcgtgttc
     7441 atgcagatag ataacaatct atatgttgat aattagcgtt gcctcatcaa tgcgagatcc
     7501 gtttaaccgg accctagtgc acttacccca cgttcggtcc actgtgtgcc gaacatgctc
     7561 cttcactatt ttaacatgtg gaattaattc tcatgtttga cagcttatca tcgaactcta
     7621 agaggtgata cttatttact gtaaaactgt gacgataaaa ccggaaggaa gaataagaaa
     7681 actcgaactg atctataatg cctattttct gtaaagagtt taagctatga aagcctcggc
     7741 attttggccg ctcctaggta gtgctttttt tccaaggaca aaacagtttc tttttcttga
     7801 gcaggtttta tgtttcggta atcataaaca ataaataaat tatttcattt atgtttaaaa
     7861 ataaaaaata aaaaagtatt ttaaattttt aaaaaagttg attataagca tgtgaccttt
     7921 tgcaagcaat taaattttgc aatttgtgat tttaggcaaa agttacaatt tctggctcgt
     7981 gtaatatatg tatgctaaag tgaactttta caaagtcgat atggacttag tcaaaagaaa
     8041 ttttcttaaa aatatatagc actagccaat ttagcacttc tttatgagat atattataga
     8101 ctttattaag ccagatttgt gtattatatg tatttacccg gcgaatcatg gacatacatt
     8161 ctgaaatagg taatattctc tatggtgaga cagcatagat aacctaggat acaagttaaa
     8221 agctagtact gttttgcagt aatttttttc ttttttataa gaatgttacc acctaaataa
     8281 gttataaagt caatagttaa gtttgatatt tgattgtaaa ataccgtaat atatttgcat
     8341 gatcaaaagg ctcaatgttg actagccagc atgtcaacca ctatattgat caccgatata
     8401 tggacttcca caccaactag taatatgaca ataaattcaa gatattcttc atgagaatgg
     8461 cccagcgata tatgcggtgt gaaataccgc acagatgcgt aaggagaaaa taccgcatca
     8521 ggcgccattc gccattcagg ctgcgcaact gttgggaagg gcgatcggtg cgggcctctt
     8581 cgctattacg ccagctggcg aaagggggat gtgctgcaag gcgattaagt tgggtaacgc
     8641 cagggttttc ccagtcacga cgttgtaaaa cgacggccag t
//
