# Supplementary material for: Functional Expression of Parasite Drug Targets and Their Human Orthologs in Yeast
Source: PLoS Negl Trop Dis. 2011 Oct 4;5(10):e1320. doi: 10.1371/journal.pntd.0001320 (PMC3186757; doi:10.1371/journal.pntd.0001320)
Supplement: Text S9 — pCMLmDHFR. Sequence and features of the Leishmania major DHFR complementation plasmid. (GBK) [file pntd.0001320.s021.gbk]

LOCUS       pCM_LmDHFR      8813 bp    DNA     circular UNA 12-Jan-2011
DEFINITION  
FEATURES             Location/Qualifiers
     misc_feature    28..1035
                     /label=tTA\transactivator
     promoter        1036..1805
                     /label=CMV\promoter
     terminator      1817..2028
                     /label=ADH1\terminator
     misc_feature    2034..2133
                     /label=TetO\operator
     promoter        2134..2286
                     /label=CYC1\promoter
     CDS             2289..2999
                     /label=LmDHFR
     terminator      3000..3261
                     /label=CYC1\terminator
     rep_origin      3677..3688
                     /label=pMB1\ori
     CDS             complement(4441..5301)
                     /label=AmpR
     CDS             5738..6540
                     /label=URA3
     rep_origin      6878..7622
                     /label=ARS1
     rep_origin      7623..8599
                     /label=CEN\4
ORIGIN
        1 gaattcttat tacgatcctc gcgcccccta cccaccgtac tcgtcaattc caagggcatc
       61 ggtaaacatc tgctcaaact cgaagtcggc catatccaga gcgccgtagg gggcggagtc
      121 gtggggggta aatcccggac ccggggaatc cccgtccccc aacatgtcca gatcgaaatc
      181 gtctagcgcg tcggcatgcg ccatcgccac gtcctcgccg tctaagtgga gctcgtcccc
      241 caggctgaca tcggtcgggg gggccgtcga cagtctgcgc gtgtgtcccg cggggagaaa
      301 ggacaggcgc ggagccgcca gccccgcctc ttcgggggcg tcgtcgtccg ggagatcgag
      361 caggccctcg atggtagacc cgtaattgtt tttcgtacgc gcgcggctgt acgcggaccc
      421 actttcacat ttaagttgtt tttctaatcc gcatatgatc aattcaaggc cgaataagaa
      481 ggctggctct gcaccttggt gatcaaataa ttcgatagct tgtcgtaata atggcggcat
      541 actatcagta gtaggtgttt ccctttcttc tttagcgact tgatgctctt gatcttccaa
      601 tacgcaacct aaagtaaaat gccccacagc gctgagtgca tataatgcat tctctagtga
      661 aaaaccttgt tggcataaaa aggctaattg attttcgaga gtttcatact gtttttctgt
      721 aggccgtgta cctaaatgta cttttgctcc atcgcgatga cttagtaaag cacatctaaa
      781 acttttagcg ttattacgta aaaaatcttg ccagctttcc ccttctaaag ggcaaaagtg
      841 agtatggtgc ctatctaaca tctcaatggc taaggcgtcg agcaaagccc gcttattttt
      901 tacatgccaa tacaatgtag gctgctctac acctagcttc tgggcgagtt tacgggttgt
      961 taaaccttcg attccgacct cattaagcag ctctaatgcg ctgttaatca ctttactttt
     1021 atctaatcta gacatatgaa ttaattcggg ccgcggaggc tggatcggtc ccggtgtctt
     1081 ctatggaggt caaaacagcg tggatggcgt ctccaggcga tctgacggtt cactaaacga
     1141 gctctgctta tatagacctc ccaccgtaca cgcctaccgc ccatttgcgt caatggggcg
     1201 gagttgttac gacattttgg aaagtcccgt tgattttggt gccaaaacaa actcccattg
     1261 acgtcaatgg ggtggagact tggaaatccc cgtgagtcaa accgctatcc acgcccattg
     1321 atgtactgcc aaaaccgcat caccatggta atagcgatga ctaatacgta gatgtactgc
     1381 caagtaggaa agtcccataa ggtcatgtac tgggcataat gccaggcggg ccatttaccg
     1441 tcattgacgt caataggggg cgtacttggc atatgataca cttgatgtac tgccaagtgg
     1501 gcagtttagc gtaaatactc cacccattga cgtcaatgga aagtccctat tggcgttact
     1561 atgggaacat acgtcattat tgacgtcaat gggcgggggt cgttgggcgg tcagccaggc
     1621 gggccattta ccgtaagtta tgtaacgcgg aactccatat atgggctatg aactaatgac
     1681 cccgtaattg attactatta ataactagtc aataatcaat gtcaacatgg cggtaatgtt
     1741 ggacatgagc caatataaat gtacatatta tgatatggat acaacgtatg caatgggcca
     1801 agctcctcga gtaattcgcg ccacttctaa ataagcgaat ttcttatgat ttatgatttt
     1861 tattattaaa taagttataa aaaaaataag tgtatacaaa ttttaaagtg actcttaggt
     1921 tttaaaacga aaattcttgt tcttgagtaa ctctttcctg taggtcaggt tgctttctca
     1981 ggtatagcat gaggtcgctc ttattgacca cacctctacc ggcagatcaa ttcctcgatc
     2041 cctatcagtg atagagagtc gacaaagtcg agtttctcga tccctatcag tgatagagag
     2101 tcgacaaagt cgagtttctc gatcgagacc actgcatgca tgtgctctgt atgtatataa
     2161 aactcttgtt ttcttctttt ctctaaatat tctttcctta tacattaggt cctttgtagc
     2221 ataaattact atacttctat agacacgcaa acacaaatac acacactaaa ttaccggatc
     2281 aattcgggat gtccagggca gctgcgaggt ttaagattcc gatgccggag acgaaggcag
     2341 actttgcttt cccctccctg cgcgccttct ccatcgtcgt ggccctcgat atgcagcacg
     2401 gcatcggcga cggcgagtcg atcccgtggc gggtgccgga ggacatgacg ttcttcaaga
     2461 accagacgac gctgctgcgc aacaagaagc cgccgacgga gaagaagcgc aacgccgtcg
     2521 tgatgggccg caagacttgg gagagcgtcc cggtaaagtt ccgaccactc aagggacggc
     2581 tgaacatcgt gttatcctcg aaggccaccg tcgaggagct tctggcgccg ctgccggagg
     2641 gacagcgcgc ggcggcggcg caggatgtgg tggtggtgaa cggcggtctg gccgaggcgc
     2701 tccgcctcct cgcacgcccg ctgtactgca gctccatcga gacagcgtat tgcgtcggtg
     2761 gtgcgcaggt ttacgcggac gccatgctgt cgccgtgcat cgagaaactg caggaagtgt
     2821 acctgacccg catctacgcg acggcgcctg cgtgtacgcg cttctttccg tttccgcccg
     2881 agaacgcggc cacggcgtgg gacctggcgt cgtctcaggg acgccgcaag agcgaggcgg
     2941 agggcctcga gttcgagatc tgcaagtacg tgccgcgcaa ccacgaggag cggcagtaag
     3001 agggccgcat catgtaatta gttatgtcac gcttacattc acgccctccc cccacatccg
     3061 ctctaaccga aaaggaagga gttagacaac ctgaagtcta ggtccctatt tattttttta
     3121 tagttatgtt agtattaaga acgttattta tatttcaaat ttttcttttt tttctgtaca
     3181 gacgcgtgta cgcatgtaac attatactga aaaccttgct tgagaaggtt ttgggacgct
     3241 cgaaggcttt aatttgcggc caagcttggc gtaatcatgg tcatagctgt ttcctgtgtg
     3301 aaattgttat ccgctcacaa ttccacacaa catacgagcc ggaagcataa agtgtaaagc
     3361 ctggggtgcc taatgagtga gctaactcac attaattgcg ttgcgctcac tgcccgcttt
     3421 ccagtcggga aacctgtcgt gccagctgca ttaatgaatc ggccaacgcg cggggagagg
     3481 cggtttgcgt attgggcgct cttccgcttc ctcgctcact gactcgctgc gctcggtcgt
     3541 tcggctgcgg cgagcggtat cagctcactc aaaggcggta atacggttat ccacagaatc
     3601 aggggataac gcaggaaaga acatgtgagc aaaaggccag caaaaggcca ggaaccgtaa
     3661 aaaggccgcg ttgctggcgt ttttccatag gctccgcccc cctgacgagc atcacaaaaa
     3721 tcgacgctca agtcagaggt ggcgaaaccc gacaggacta taaagatacc aggcgtttcc
     3781 ccctggaagc tccctcgtgc gctctcctgt tccgaccctg ccgcttaccg gatacctgtc
     3841 cgcctttctc ccttcgggaa gcgtggcgct ttctcatagc tcacgctgta ggtatctcag
     3901 ttcggtgtag gtcgttcgct ccaagctggg ctgtgtgcac gaaccccccg ttcagcccga
     3961 ccgctgcgcc ttatccggta actatcgtct tgagtccaac ccggtaagac acgacttatc
     4021 gccactggca gcagccactg gtaacaggat tagcagagcg aggtatgtag gcggtgctac
     4081 agagttcttg aagtggtggc ctaactacgg ctacactaga aggacagtat ttggtatctg
     4141 cgctctgctg aagccagtta ccttcggaaa aagagttggt agctcttgat ccggcaaaca
     4201 aaccaccgct ggtagcggtg gtttttttgt ttgcaagcag cagattacgc gcagaaaaaa
     4261 aggatctcaa gaagatcctt tgatcttttc tacggggtct gacgctcagt ggaacgaaaa
     4321 ctcacgttaa gggattttgg tcatgagatt atcaaaaagg atcttcacct agatcctttt
     4381 aaattaaaaa tgaagtttta aatcaatcta aagtatatat gagtaaactt ggtctgacag
     4441 ttaccaatgc ttaatcagtg aggcacctat ctcagcgatc tgtctatttc gttcatccat
     4501 agttgcctga ctccccgtcg tgtagataac tacgatacgg gagggcttac catctggccc
     4561 cagtgctgca atgataccgc gagacccacg ctcaccggct ccagatttat cagcaataaa
     4621 ccagccagcc ggaagggccg agcgcagaag tggtcctgca actttatccg cctccatcca
     4681 gtctattaat tgttgccggg aagctagagt aagtagttcg ccagttaata gtttgcgcaa
     4741 cgttgttgcc attgctacag gcatcgtggt gtcacgctcg tcgtttggta tggcttcatt
     4801 cagctccggt tcccaacgat caaggcgagt tacatgatcc cccatgttgt gcaaaaaagc
     4861 ggttagctcc ttcggtcctc cgatcgttgt cagaagtaag ttggccgcag tgttatcact
     4921 catggttatg gcagcactgc ataattctct tactgtcatg ccatccgtaa gatgcttttc
     4981 tgtgactggt gagtactcaa ccaagtcatt ctgagaatag tgtatgcggc gaccgagttg
     5041 ctcttgcccg gcgtcaatac gggataatac cgcgccacat agcagaactt taaaagtgct
     5101 catcattgga aaacgttctt cggggcgaaa actctcaagg atcttaccgc tgttgagatc
     5161 cagttcgatg taacccactc gtgcacccaa ctgatcttca gcatctttta ctttcaccag
     5221 cgtttctggg tgagcaaaaa caggaaggca aaatgccgca aaaaagggaa taagggcgac
     5281 acggaaatgt tgaatactca tactcttcct ttttcaatat tattgaagca tttatcaggg
     5341 ttattgtctc atgagcggat acatatttga atgtatttag aaaaataaac aaataggggt
     5401 tccgcgcaca tttccccgaa aagtgccacc tgacgtctaa gaaaccatta ttatcatgac
     5461 attaacctat aaaaataggc gtatcacgag gccctttcgt cttcaagaat tagcttttca
     5521 attcaattca tcattttttt tttattcttt tttttgattt cggtttcttt gaaatttttt
     5581 tgattcggta atctccgaac agaaggaaga acgaaggaag gagcacagac ttagattggt
     5641 atatatacgc atatgtagtg ttgaagaaac atgaaattgc ccagtattct taacccaact
     5701 gcacagaaca aaaacatgca ggaaacgaag ataaatcatg tcgaaagcta catataagga
     5761 acgtgctgct actcatccta gtcctgttgc tgccaagcta tttaatatca tgcacgaaaa
     5821 gcaaacaaac ttgtgtgctt cattggatgt tcgtaccacc aaggaattac tggagttagt
     5881 tgaagcatta ggtcccaaaa tttgtttact aaaaacacat gtggatatct tgactgattt
     5941 ttccatggag ggcacagtta agccgctaaa ggcattatcc gccaagtaca attttttact
     6001 cttcgaagac agaaaatttg ctgacattgg taatacagtc aaattgcagt actctgcggg
     6061 tgtatacaga atagcagaat gggcagacat tacgaatgca cacggtgtgg tgggcccagg
     6121 tattgttagc ggtttgaagc aggcggcaga agaagtaaca aaggaaccta gaggcctttt
     6181 gatgttagca gaattgtcat gcaagggctc cctatctact ggagaatata ctaagggtac
     6241 tgttgacatt gcgaagagcg acaaagattt tgttatcggc tttattgctc aaagagacat
     6301 gggtggaaga gatgaaggtt acgattggtt gattatgaca cccggtgtgg gtttagatga
     6361 caagggagac gcattgggtc aacagtatag aaccgtggat gatgtggtct ctacaggatc
     6421 tgacattatt attgttggaa gaggactatt tgcaaaggga agggatgcta aggtagaggg
     6481 tgaacgttac agaaaagcag gctgggaagc atatttgaga agatgcggcc agcaaaacta
     6541 aaaaactgta ttataagtaa atgcatgtat actaaactca caaattagag cttcaattta
     6601 attatatcag ttattaccca attctcatgt ttgacagctt atcatcgatc gtccaactgc
     6661 atggagatga gtcgtggcaa gaataccaag agttcctcgg tttgccagtt attaaaagac
     6721 tcgtatttcc aaaagactgc aacatactac tcagtgcagc ttcacagaaa cctcattcgt
     6781 ttattccctt gtttgattca gaagcaggtg ggacaggtga acttttggat tggaactcga
     6841 tttctgactg ggttggaagg caagagagcc ccgagagctt acattttatg ttagctggtg
     6901 gactgacgcc agaaaatgtt ggtgatgcgc ttagattaaa tggcgttatt ggtgttgatg
     6961 taagcggagg tgtggagaca aatggtgtaa aagactctaa caaaatagca aatttcgtca
     7021 aaaatgctaa gaaataggtt attactgagt agtatttatt taagtattgt ttgtgcactt
     7081 gcctgcaagc cttttgaaaa gcaagcataa aagatctaaa cataaaatct gtaaaataac
     7141 aagatgtaaa gataatgcta aatcatttgg ctttttgatt gattgtacag gaaaatatac
     7201 atcgcagggg gttgactttt accatttcac cgcaatggaa tcaaacttgt tgaagagaat
     7261 gttcacaggc gcatacgcta caatgacccg attcttgcta gccttttctc ggtcttgcaa
     7321 acaaccgccg gcagcttagt atataaatac acatgtacat acctctctcc gtatcctcgt
     7381 aatcattttc ttgtatttat cgtcttttcg ctgtaaaaac tttatcacac ttatctcaaa
     7441 tacacttatt aaccgctttt actattatct tctacgctga cagtaatatc aaacagtgac
     7501 acatattaaa cacagtggtt tctttgcata aacaccatca gcctcaagtc gtcaagtaaa
     7561 gatttcgtgt tcatgcagat agataacaat ctatatgttg ataattagcg ttgcctcatc
     7621 aatgcgagat ccgtttaacc ggaccctagt gcacttaccc cacgttcggt ccactgtgtg
     7681 ccgaacatgc tccttcacta ttttaacatg tggaattaat tctcatgttt gacagcttat
     7741 catcgaactc taagaggtga tacttattta ctgtaaaact gtgacgataa aaccggaagg
     7801 aagaataaga aaactcgaac tgatctataa tgcctatttt ctgtaaagag tttaagctat
     7861 gaaagcctcg gcattttggc cgctcctagg tagtgctttt tttccaagga caaaacagtt
     7921 tctttttctt gagcaggttt tatgtttcgg taatcataaa caataaataa attatttcat
     7981 ttatgtttaa aaataaaaaa taaaaaagta ttttaaattt ttaaaaaagt tgattataag
     8041 catgtgacct tttgcaagca attaaatttt gcaatttgtg attttaggca aaagttacaa
     8101 tttctggctc gtgtaatata tgtatgctaa agtgaacttt tacaaagtcg atatggactt
     8161 agtcaaaaga aattttctta aaaatatata gcactagcca atttagcact tctttatgag
     8221 atatattata gactttatta agccagattt gtgtattata tgtatttacc cggcgaatca
     8281 tggacataca ttctgaaata ggtaatattc tctatggtga gacagcatag ataacctagg
     8341 atacaagtta aaagctagta ctgttttgca gtaatttttt tcttttttat aagaatgtta
     8401 ccacctaaat aagttataaa gtcaatagtt aagtttgata tttgattgta aaataccgta
     8461 atatatttgc atgatcaaaa ggctcaatgt tgactagcca gcatgtcaac cactatattg
     8521 atcaccgata tatggacttc cacaccaact agtaatatga caataaattc aagatattct
     8581 tcatgagaat ggcccagcga tatatgcggt gtgaaatacc gcacagatgc gtaaggagaa
     8641 aataccgcat caggcgccat tcgccattca ggctgcgcaa ctgttgggaa gggcgatcgg
     8701 tgcgggcctc ttcgctatta cgccagctgg cgaaaggggg atgtgctgca aggcgattaa
     8761 gttgggtaac gccagggttt tcccagtcac gacgttgtaa aacgacggcc agt
//
