# Supplementary material for: Functional Expression of Parasite Drug Targets and Their Human Orthologs in Yeast
Source: PLoS Negl Trop Dis. 2011 Oct 4;5(10):e1320. doi: 10.1371/journal.pntd.0001320 (PMC3186757; doi:10.1371/journal.pntd.0001320)
Supplement: Text S11 — pCMSmNMT. Sequence and features of the Schistosoma mansoni NMT complementation plasmid. (GBK) [file pntd.0001320.s023.gbk]

LOCUS       pCM_SmNMT      9479 bp    DNA     circular UNA 13-Jan-2011
DEFINITION  
FEATURES             Location/Qualifiers
     misc_feature    28..1035
                     /label="tTA transactivator"
     promoter        1036..1805
                     /label="CMV promoter"
     terminator      1817..2028
                     /label="ADH1 terminator"
     misc_feature    2034..2133
                     /label="TetO operator"
     promoter        2134..2286
                     /label="CYC1 promoter"
     CDS             2289..3665
                     /label=SmNMT
     terminator      3666..3927
                     /label="CYC1 terminator"
     rep_origin      4343..4354
                     /label="pMB1 ori"
     CDS             complement(5107..5967)
                     /label=AmpR
     CDS             6404..7206
                     /label=URA3
     rep_origin      7544..8288
                     /label=ARS1
     rep_origin      8289..9261
                     /label="CEN 4"
ORIGIN
        1 GAATTCTTAT TACGATCCTC GCGCCCCCTA CCCACCGTAC TCGTCAATTC CAAGGGCATC
       61 GGTAAACATC TGCTCAAACT CGAAGTCGGC CATATCCAGA GCGCCGTAGG GGGCGGAGTC
      121 GTGGGGGGTA AATCCCGGAC CCGGGGAATC CCCGTCCCCC AACATGTCCA GATCGAAATC
      181 GTCTAGCGCG TCGGCATGCG CCATCGCCAC GTCCTCGCCG TCTAAGTGGA GCTCGTCCCC
      241 CAGGCTGACA TCGGTCGGGG GGGCCGTCGA CAGTCTGCGC GTGTGTCCCG CGGGGAGAAA
      301 GGACAGGCGC GGAGCCGCCA GCCCCGCCTC TTCGGGGGCG TCGTCGTCCG GGAGATCGAG
      361 CAGGCCCTCG ATGGTAGACC CGTAATTGTT TTTCGTACGC GCGCGGCTGT ACGCGGACCC
      421 ACTTTCACAT TTAAGTTGTT TTTCTAATCC GCATATGATC AATTCAAGGC CGAATAAGAA
      481 GGCTGGCTCT GCACCTTGGT GATCAAATAA TTCGATAGCT TGTCGTAATA ATGGCGGCAT
      541 ACTATCAGTA GTAGGTGTTT CCCTTTCTTC TTTAGCGACT TGATGCTCTT GATCTTCCAA
      601 TACGCAACCT AAAGTAAAAT GCCCCACAGC GCTGAGTGCA TATAATGCAT TCTCTAGTGA
      661 AAAACCTTGT TGGCATAAAA AGGCTAATTG ATTTTCGAGA GTTTCATACT GTTTTTCTGT
      721 AGGCCGTGTA CCTAAATGTA CTTTTGCTCC ATCGCGATGA CTTAGTAAAG CACATCTAAA
      781 ACTTTTAGCG TTATTACGTA AAAAATCTTG CCAGCTTTCC CCTTCTAAAG GGCAAAAGTG
      841 AGTATGGTGC CTATCTAACA TCTCAATGGC TAAGGCGTCG AGCAAAGCCC GCTTATTTTT
      901 TACATGCCAA TACAATGTAG GCTGCTCTAC ACCTAGCTTC TGGGCGAGTT TACGGGTTGT
      961 TAAACCTTCG ATTCCGACCT CATTAAGCAG CTCTAATGCG CTGTTAATCA CTTTACTTTT
     1021 ATCTAATCTA GACATATGAA TTAATTCGGG CCGCGGAGGC TGGATCGGTC CCGGTGTCTT
     1081 CTATGGAGGT CAAAACAGCG TGGATGGCGT CTCCAGGCGA TCTGACGGTT CACTAAACGA
     1141 GCTCTGCTTA TATAGACCTC CCACCGTACA CGCCTACCGC CCATTTGCGT CAATGGGGCG
     1201 GAGTTGTTAC GACATTTTGG AAAGTCCCGT TGATTTTGGT GCCAAAACAA ACTCCCATTG
     1261 ACGTCAATGG GGTGGAGACT TGGAAATCCC CGTGAGTCAA ACCGCTATCC ACGCCCATTG
     1321 ATGTACTGCC AAAACCGCAT CACCATGGTA ATAGCGATGA CTAATACGTA GATGTACTGC
     1381 CAAGTAGGAA AGTCCCATAA GGTCATGTAC TGGGCATAAT GCCAGGCGGG CCATTTACCG
     1441 TCATTGACGT CAATAGGGGG CGTACTTGGC ATATGATACA CTTGATGTAC TGCCAAGTGG
     1501 GCAGTTTAGC GTAAATACTC CACCCATTGA CGTCAATGGA AAGTCCCTAT TGGCGTTACT
     1561 ATGGGAACAT ACGTCATTAT TGACGTCAAT GGGCGGGGGT CGTTGGGCGG TCAGCCAGGC
     1621 GGGCCATTTA CCGTAAGTTA TGTAACGCGG AACTCCATAT ATGGGCTATG AACTAATGAC
     1681 CCCGTAATTG ATTACTATTA ATAACTAGTC AATAATCAAT GTCAACATGG CGGTAATGTT
     1741 GGACATGAGC CAATATAAAT GTACATATTA TGATATGGAT ACAACGTATG CAATGGGCCA
     1801 AGCTCCTCGA GTAATTCGCG CCACTTCTAA ATAAGCGAAT TTCTTATGAT TTATGATTTT
     1861 TATTATTAAA TAAGTTATAA AAAAAATAAG TGTATACAAA TTTTAAAGTG ACTCTTAGGT
     1921 TTTAAAACGA AAATTCTTGT TCTTGAGTAA CTCTTTCCTG TAGGTCAGGT TGCTTTCTCA
     1981 GGTATAGCAT GAGGTCGCTC TTATTGACCA CACCTCTACC GGCAGATCAA TTCCTCGATC
     2041 CCTATCAGTG ATAGAGAGTC GACAAAGTCG AGTTTCTCGA TCCCTATCAG TGATAGAGAG
     2101 TCGACAAAGT CGAGTTTCTC GATCGAGACC ACTGCATGCA TGTGCTCTGT ATGTATATAA
     2161 AACTCTTGTT TTCTTCTTTT CTCTAAATAT TCTTTCCTTA TACATTAGGT CCTTTGTAGC
     2221 ATAAATTACT ATACTTCTAT AGACACGCAA ACACAAATAC ACACACTAAA TTACCGGATC
     2281 AATTCGGGAT GACTGATACG CCAGAGGAAC CTTTAAAAAG CAAAATGAAA AAATCAGCTA
     2341 ATACAATTGA TGTGTCGGAT AGTGTTGACT CACTTCCTAA TGCTGATAAA TCTTTGTCAT
     2401 CTGGACAATT CCCGAACGGG ATTAATGAGA AACTTTTAAA GCAACTCACT AACGTCATGT
     2461 TGGTCTCTGG ATCTGGTAGT TCTAGTGGTG GGACAGAAAA GAAGTCTAAG AGTGATTATC
     2521 GATTCTGGAG AACACAGCCA GTTCCTGACC TCACTGAAGA GATTACTGAC AATGGTCCAA
     2581 TTGAACCAGA TTCAAAACAT GAAGATATTC GCTCACAGCC TTATACATTA CCTGAGGGAT
     2641 TTTATTGGTG TGAAGTTTCT TTGGATGATG AAACTGAGCT ACAAGAATTG TATGATCTTC
     2701 TGTATGAAAA TTATGTTGAA GACGATGATC ATCTCTTCCG ATTTGATTAT TCTAAACATT
     2761 TCTTACAATG GATCCTAAAG TCACCTGGTT GGCATAAAGA TTGGCATGTT GGACTTCGTG
     2821 TAACTAAAAG TAAAAAGCTG GTTGGATTTA TTGCAGCTAT TCCATGCCAT CTACAGATAT
     2881 ATGATAAAGC AAAACAGCTT GTTGAAGTCA ACTATCTTTG TGTCCATAAA AAATTACGTT
     2941 CTAAACGTAT GGCCCCTGTA TTAATTCGAG AAGTAACTCG TCGTGTTCAT CTACGTGGGA
     3001 GATTTCAGGC TTTGTTCACA AGTGGAACTT TACTTCCAAA ACCAGTCAGC AAATGTCGAT
     3061 ACTGGCATCG CCCTCTCAAT CCACGTAAAC TTCTTGAATG TGGATTTTCA CATCTTACTC
     3121 ACAATATGAC TCTTCAACGA ACAATTAAAC TATACAGATT ACCTGAAGCT CCTCTTGTCA
     3181 AAGGTTTTCG TCAAATGACA AAAAAAGATG TTCCCAAAGC ATGGCCTTTA TTATCTGAGT
     3241 ACTTGGAAAA GTTTAATATT CATCCAATTT TTACAAAAGA AGAATTTCAG CATTTCTTTG
     3301 TTCCTCGAGA TGATGTTGTG TACTCTTTCG TAGTTGAGAG TGGAGATGGC CAAATCACAG
     3361 ACTTCTGTTC GTTCTATGTC CTTCCCAGTT CAGTCATGAA AAGCAAACAA CACAATAGCC
     3421 TTCGCGCGGC CTACTCATTT TACAATGTTT CTACAGTAAC ACCATGGCCT GCATTAATTC
     3481 AAGATATGTT GATTTCAGCC AAACAATTAA AGTTTGACGT ATTCAATGCT TTGGATCTAA
     3541 TGGAAAATGG AAAATTCCTG GAAGAGTTGA AATTTGGCAT CGGAGACGGT GATCTACATT
     3601 ATTATTTGTA TAACTGGCGT TGTCCATTCA CTAAGCCCTC TGAGATTGGA ATAGTATTAC
     3661 AATAAGAGGG CCGCATCATG TAATTAGTTA TGTCACGCTT ACATTCACGC CCTCCCCCCA
     3721 CATCCGCTCT AACCGAAAAG GAAGGAGTTA GACAACCTGA AGTCTAGGTC CCTATTTATT
     3781 TTTTTATAGT TATGTTAGTA TTAAGAACGT TATTTATATT TCAAATTTTT CTTTTTTTTC
     3841 TGTACAGACG CGTGTACGCA TGTAACATTA TACTGAAAAC CTTGCTTGAG AAGGTTTTGG
     3901 GACGCTCGAA GGCTTTAATT TGCGGCCAAG CTTGGCGTAA TCATGGTCAT AGCTGTTTCC
     3961 TGTGTGAAAT TGTTATCCGC TCACAATTCC ACACAACATA CGAGCCGGAA GCATAAAGTG
     4021 TAAAGCCTGG GGTGCCTAAT GAGTGAGCTA ACTCACATTA ATTGCGTTGC GCTCACTGCC
     4081 CGCTTTCCAG TCGGGAAACC TGTCGTGCCA GCTGCATTAA TGAATCGGCC AACGCGCGGG
     4141 GAGAGGCGGT TTGCGTATTG GGCGCTCTTC CGCTTCCTCG CTCACTGACT CGCTGCGCTC
     4201 GGTCGTTCGG CTGCGGCGAG CGGTATCAGC TCACTCAAAG GCGGTAATAC GGTTATCCAC
     4261 AGAATCAGGG GATAACGCAG GAAAGAACAT GTGAGCAAAA GGCCAGCAAA AGGCCAGGAA
     4321 CCGTAAAAAG GCCGCGTTGC TGGCGTTTTT CCATAGGCTC CGCCCCCCTG ACGAGCATCA
     4381 CAAAAATCGA CGCTCAAGTC AGAGGTGGCG AAACCCGACA GGACTATAAA GATACCAGGC
     4441 GTTTCCCCCT GGAAGCTCCC TCGTGCGCTC TCCTGTTCCG ACCCTGCCGC TTACCGGATA
     4501 CCTGTCCGCC TTTCTCCCTT CGGGAAGCGT GGCGCTTTCT CATAGCTCAC GCTGTAGGTA
     4561 TCTCAGTTCG GTGTAGGTCG TTCGCTCCAA GCTGGGCTGT GTGCACGAAC CCCCCGTTCA
     4621 GCCCGACCGC TGCGCCTTAT CCGGTAACTA TCGTCTTGAG TCCAACCCGG TAAGACACGA
     4681 CTTATCGCCA CTGGCAGCAG CCACTGGTAA CAGGATTAGC AGAGCGAGGT ATGTAGGCGG
     4741 TGCTACAGAG TTCTTGAAGT GGTGGCCTAA CTACGGCTAC ACTAGAAGGA CAGTATTTGG
     4801 TATCTGCGCT CTGCTGAAGC CAGTTACCTT CGGAAAAAGA GTTGGTAGCT CTTGATCCGG
     4861 CAAACAAACC ACCGCTGGTA GCGGTGGTTT TTTTGTTTGC AAGCAGCAGA TTACGCGCAG
     4921 AAAAAAAGGA TCTCAAGAAG ATCCTTTGAT CTTTTCTACG GGGTCTGACG CTCAGTGGAA
     4981 CGAAAACTCA CGTTAAGGGA TTTTGGTCAT GAGATTATCA AAAAGGATCT TCACCTAGAT
     5041 CCTTTTAAAT TAAAAATGAA GTTTTAAATC AATCTAAAGT ATATATGAGT AAACTTGGTC
     5101 TGACAGTTAC CAATGCTTAA TCAGTGAGGC ACCTATCTCA GCGATCTGTC TATTTCGTTC
     5161 ATCCATAGTT GCCTGACTCC CCGTCGTGTA GATAACTACG ATACGGGAGG GCTTACCATC
     5221 TGGCCCCAGT GCTGCAATGA TACCGCGAGA CCCACGCTCA CCGGCTCCAG ATTTATCAGC
     5281 AATAAACCAG CCAGCCGGAA GGGCCGAGCG CAGAAGTGGT CCTGCAACTT TATCCGCCTC
     5341 CATCCAGTCT ATTAATTGTT GCCGGGAAGC TAGAGTAAGT AGTTCGCCAG TTAATAGTTT
     5401 GCGCAACGTT GTTGCCATTG CTACAGGCAT CGTGGTGTCA CGCTCGTCGT TTGGTATGGC
     5461 TTCATTCAGC TCCGGTTCCC AACGATCAAG GCGAGTTACA TGATCCCCCA TGTTGTGCAA
     5521 AAAAGCGGTT AGCTCCTTCG GTCCTCCGAT CGTTGTCAGA AGTAAGTTGG CCGCAGTGTT
     5581 ATCACTCATG GTTATGGCAG CACTGCATAA TTCTCTTACT GTCATGCCAT CCGTAAGATG
     5641 CTTTTCTGTG ACTGGTGAGT ACTCAACCAA GTCATTCTGA GAATAGTGTA TGCGGCGACC
     5701 GAGTTGCTCT TGCCCGGCGT CAATACGGGA TAATACCGCG CCACATAGCA GAACTTTAAA
     5761 AGTGCTCATC ATTGGAAAAC GTTCTTCGGG GCGAAAACTC TCAAGGATCT TACCGCTGTT
     5821 GAGATCCAGT TCGATGTAAC CCACTCGTGC ACCCAACTGA TCTTCAGCAT CTTTTACTTT
     5881 CACCAGCGTT TCTGGGTGAG CAAAAACAGG AAGGCAAAAT GCCGCAAAAA AGGGAATAAG
     5941 GGCGACACGG AAATGTTGAA TACTCATACT CTTCCTTTTT CAATATTATT GAAGCATTTA
     6001 TCAGGGTTAT TGTCTCATGA GCGGATACAT ATTTGAATGT ATTTAGAAAA ATAAACAAAT
     6061 AGGGGTTCCG CGCACATTTC CCCGAAAAGT GCCACCTGAC GTCTAAGAAA CCATTATTAT
     6121 CATGACATTA ACCTATAAAA ATAGGCGTAT CACGAGGCCC TTTCGTCTTC AAGAATTAGC
     6181 TTTTCAATTC AATTCATCAT TTTTTTTTTA TTCTTTTTTT TGATTTCGGT TTCTTTGAAA
     6241 TTTTTTTGAT TCGGTAATCT CCGAACAGAA GGAAGAACGA AGGAAGGAGC ACAGACTTAG
     6301 ATTGGTATAT ATACGCATAT GTAGTGTTGA AGAAACATGA AATTGCCCAG TATTCTTAAC
     6361 CCAACTGCAC AGAACAAAAA CATGCAGGAA ACGAAGATAA ATCATGTCGA AAGCTACATA
     6421 TAAGGAACGT GCTGCTACTC ATCCTAGTCC TGTTGCTGCC AAGCTATTTA ATATCATGCA
     6481 CGAAAAGCAA ACAAACTTGT GTGCTTCATT GGATGTTCGT ACCACCAAGG AATTACTGGA
     6541 GTTAGTTGAA GCATTAGGTC CCAAAATTTG TTTACTAAAA ACACATGTGG ATATCTTGAC
     6601 TGATTTTTCC ATGGAGGGCA CAGTTAAGCC GCTAAAGGCA TTATCCGCCA AGTACAATTT
     6661 TTTACTCTTC GAAGACAGAA AATTTGCTGA CATTGGTAAT ACAGTCAAAT TGCAGTACTC
     6721 TGCGGGTGTA TACAGAATAG CAGAATGGGC AGACATTACG AATGCACACG GTGTGGTGGG
     6781 CCCAGGTATT GTTAGCGGTT TGAAGCAGGC GGCAGAAGAA GTAACAAAGG AACCTAGAGG
     6841 CCTTTTGATG TTAGCAGAAT TGTCATGCAA GGGCTCCCTA TCTACTGGAG AATATACTAA
     6901 GGGTACTGTT GACATTGCGA AGAGCGACAA AGATTTTGTT ATCGGCTTTA TTGCTCAAAG
     6961 AGACATGGGT GGAAGAGATG AAGGTTACGA TTGGTTGATT ATGACACCCG GTGTGGGTTT
     7021 AGATGACAAG GGAGACGCAT TGGGTCAACA GTATAGAACC GTGGATGATG TGGTCTCTAC
     7081 AGGATCTGAC ATTATTATTG TTGGAAGAGG ACTATTTGCA AAGGGAAGGG ATGCTAAGGT
     7141 AGAGGGTGAA CGTTACAGAA AAGCAGGCTG GGAAGCATAT TTGAGAAGAT GCGGCCAGCA
     7201 AAACTAAAAA ACTGTATTAT AAGTAAATGC ATGTATACTA AACTCACAAA TTAGAGCTTC
     7261 AATTTAATTA TATCAGTTAT TACCCAATTC TCATGTTTGA CAGCTTATCA TCGATCGTCC
     7321 AACTGCATGG AGATGAGTCG TGGCAAGAAT ACCAAGAGTT CCTCGGTTTG CCAGTTATTA
     7381 AAAGACTCGT ATTTCCAAAA GACTGCAACA TACTACTCAG TGCAGCTTCA CAGAAACCTC
     7441 ATTCGTTTAT TCCCTTGTTT GATTCAGAAG CAGGTGGGAC AGGTGAACTT TTGGATTGGA
     7501 ACTCGATTTC TGACTGGGTT GGAAGGCAAG AGAGCCCCGA GAGCTTACAT TTTATGTTAG
     7561 CTGGTGGACT GACGCCAGAA AATGTTGGTG ATGCGCTTAG ATTAAATGGC GTTATTGGTG
     7621 TTGATGTAAG CGGAGGTGTG GAGACAAATG GTGTAAAAGA CTCTAACAAA ATAGCAAATT
     7681 TCGTCAAAAA TGCTAAGAAA TAGGTTATTA CTGAGTAGTA TTTATTTAAG TATTGTTTGT
     7741 GCACTTGCCT GCAAGCCTTT TGAAAAGCAA GCATAAAAGA TCTAAACATA AAATCTGTAA
     7801 AATAACAAGA TGTAAAGATA ATGCTAAATC ATTTGGCTTT TTGATTGATT GTACAGGAAA
     7861 ATATACATCG CAGGGGGTTG ACTTTTACCA TTTCACCGCA ATGGAATCAA ACTTGTTGAA
     7921 GAGAATGTTC ACAGGCGCAT ACGCTACAAT GACCCGATTC TTGCTAGCCT TTTCTCGGTC
     7981 TTGCAAACAA CCGCCGGCAG CTTAGTATAT AAATACACAT GTACATACCT CTCTCCGTAT
     8041 CCTCGTAATC ATTTTCTTGT ATTTATCGTC TTTTCGCTGT AAAAACTTTA TCACACTTAT
     8101 CTCAAATACA CTTATTAACC GCTTTTACTA TTATCTTCTA CGCTGACAGT AATATCAAAC
     8161 AGTGACACAT ATTAAACACA GTGGTTTCTT TGCATAAACA CCATCAGCCT CAAGTCGTCA
     8221 AGTAAAGATT TCGTGTTCAT GCAGATAGAT AACAATCTAT ATGTTGATAA TTAGCGTTGC
     8281 CTCATCAATG CGAGATCCGT TTAACCGGAC CCTAGTGCAC TTACCCCACG TTCGGTCCAC
     8341 TGTGTGCCGA ACATGCTCCT TCACTATTTT AACATGTGGA ATTAATTCTC ATGTTTGACA
     8401 GCTTATCATC GAACTCTAAG AGGTGATACT TATTTACTGT AAAACTGTGA CGATAAAACC
     8461 GGAAGGAAGA ATAAGAAAAC TCGAACTGAT CTATAATGCC TATTTTCTGT AAAGAGTTTA
     8521 AGCTATGAAA GCCTCGGCAT TTTGGCCGCT CCTAGGTAGT GCTTTTTTTC CAAGGACAAA
     8581 ACAGTTTCTT TTTCTTGAGC AGGTTTTATG TTTCGGTAAT CATAAACAAT AAATAAATTA
     8641 TTTCATTTAT GTTTAAAAAT AAAAAATAAA AAAGTATTTT AAATTTTTAA AAAAGTTGAT
     8701 TATAAGCATG TGACCTTTTG CAAGCAATTA AATTTTGCAA TTTGTGATTT TAGGCAAAAG
     8761 TTACAATTTC TGGCTCGTGT AATATATGTA TGCTAAAGTG AACTTTTACA AAGTCGATAT
     8821 GGACTTAGTC AAAAGAAATT TTCTTAAAAA TATATAGCAC TAGCCAATTT AGCACTTCTT
     8881 TATGAGATAT ATTATAGACT TTATTAAGCC AGATTTGTGT ATTATATGTA TTTACCCGGC
     8941 GAATCATGGA CATACATTCT GAAATAGGTA ATATTCTCTA TGGTGAGACA GCATAGATAA
     9001 CCTAGGATAC AAGTTAAAAG CTAGTACTGT TTTGCAGTAA TTTTTTTCTT TTTTATAAGA
     9061 ATGTTACCAC CTAAATAAGT TATAAAGTCA ATAGTTAAGT TTGATATTTG ATTGTAAAAT
     9121 ACCGTAATAT ATTTGCATGA TCAAAAGGCT CAATGTTGAC TAGCCAGCAT GTCAACCACT
     9181 ATATTGATCA CCGATATATG GACTTCCACA CCAACTAGTA ATATGACAAT AAATTCAAGA
     9241 TATTCTTCAT GAGAATGGCC CAGCGATATA TGCGGTGTGA AATACCGCAC AGATGCGTAA
     9301 GGAGAAAATA CCGCATCAGG CGCCATTCGC CATTCAGGCT GCGCAACTGT TGGGAAGGGC
     9361 GATCGGTGCG GGCCTCTTCG CTATTACGCC AGCTGGCGAA AGGGGGATGT GCTGCAAGGC
     9421 GATTAAGTTG GGTAACGCCA GGGTTTTCCC AGTCACGACG TTGTAAAACG ACGGCCAGT
//
