# Supplementary material for: Functional Expression of Parasite Drug Targets and Their Human Orthologs in Yeast
Source: PLoS Negl Trop Dis. 2011 Oct 4;5(10):e1320. doi: 10.1371/journal.pntd.0001320 (PMC3186757; doi:10.1371/journal.pntd.0001320)
Supplement: Text S12 — pCMTbNMT. Sequence and features of the Trypanosoma brucei NMT complementation plasmid. (GBK) [file pntd.0001320.s024.gbk]

LOCUS       pCM_TbNMT      9443 bp    DNA     circular UNA 13-Jan-2011
DEFINITION  
FEATURES             Location/Qualifiers
     misc_feature    28..1035
                     /label="tTA transactivator"
     promoter        1036..1805
                     /label="CMV promoter"
     terminator      1817..2028
                     /label="ADH1 terminator"
     misc_feature    2034..2133
                     /label="TetO operator"
     promoter        2134..2286
                     /label="CYC1 promoter"
     CDS             2289..3629
                     /label=TbNMT
     terminator      3630..3891
                     /label="CYC1 terminator"
     rep_origin      4307..4318
                     /label=pMB1\ori
     CDS             complement(5071..5931)
                     /label=AmpR
     CDS             6368..7170
                     /label=URA3
     rep_origin      7508..8252
                     /label=ARS1
     rep_origin      8253..9229
                     /label="CEN 4"
ORIGIN
        1 GAATTCTTAT TACGATCCTC GCGCCCCCTA CCCACCGTAC TCGTCAATTC CAAGGGCATC
       61 GGTAAACATC TGCTCAAACT CGAAGTCGGC CATATCCAGA GCGCCGTAGG GGGCGGAGTC
      121 GTGGGGGGTA AATCCCGGAC CCGGGGAATC CCCGTCCCCC AACATGTCCA GATCGAAATC
      181 GTCTAGCGCG TCGGCATGCG CCATCGCCAC GTCCTCGCCG TCTAAGTGGA GCTCGTCCCC
      241 CAGGCTGACA TCGGTCGGGG GGGCCGTCGA CAGTCTGCGC GTGTGTCCCG CGGGGAGAAA
      301 GGACAGGCGC GGAGCCGCCA GCCCCGCCTC TTCGGGGGCG TCGTCGTCCG GGAGATCGAG
      361 CAGGCCCTCG ATGGTAGACC CGTAATTGTT TTTCGTACGC GCGCGGCTGT ACGCGGACCC
      421 ACTTTCACAT TTAAGTTGTT TTTCTAATCC GCATATGATC AATTCAAGGC CGAATAAGAA
      481 GGCTGGCTCT GCACCTTGGT GATCAAATAA TTCGATAGCT TGTCGTAATA ATGGCGGCAT
      541 ACTATCAGTA GTAGGTGTTT CCCTTTCTTC TTTAGCGACT TGATGCTCTT GATCTTCCAA
      601 TACGCAACCT AAAGTAAAAT GCCCCACAGC GCTGAGTGCA TATAATGCAT TCTCTAGTGA
      661 AAAACCTTGT TGGCATAAAA AGGCTAATTG ATTTTCGAGA GTTTCATACT GTTTTTCTGT
      721 AGGCCGTGTA CCTAAATGTA CTTTTGCTCC ATCGCGATGA CTTAGTAAAG CACATCTAAA
      781 ACTTTTAGCG TTATTACGTA AAAAATCTTG CCAGCTTTCC CCTTCTAAAG GGCAAAAGTG
      841 AGTATGGTGC CTATCTAACA TCTCAATGGC TAAGGCGTCG AGCAAAGCCC GCTTATTTTT
      901 TACATGCCAA TACAATGTAG GCTGCTCTAC ACCTAGCTTC TGGGCGAGTT TACGGGTTGT
      961 TAAACCTTCG ATTCCGACCT CATTAAGCAG CTCTAATGCG CTGTTAATCA CTTTACTTTT
     1021 ATCTAATCTA GACATATGAA TTAATTCGGG CCGCGGAGGC TGGATCGGTC CCGGTGTCTT
     1081 CTATGGAGGT CAAAACAGCG TGGATGGCGT CTCCAGGCGA TCTGACGGTT CACTAAACGA
     1141 GCTCTGCTTA TATAGACCTC CCACCGTACA CGCCTACCGC CCATTTGCGT CAATGGGGCG
     1201 GAGTTGTTAC GACATTTTGG AAAGTCCCGT TGATTTTGGT GCCAAAACAA ACTCCCATTG
     1261 ACGTCAATGG GGTGGAGACT TGGAAATCCC CGTGAGTCAA ACCGCTATCC ACGCCCATTG
     1321 ATGTACTGCC AAAACCGCAT CACCATGGTA ATAGCGATGA CTAATACGTA GATGTACTGC
     1381 CAAGTAGGAA AGTCCCATAA GGTCATGTAC TGGGCATAAT GCCAGGCGGG CCATTTACCG
     1441 TCATTGACGT CAATAGGGGG CGTACTTGGC ATATGATACA CTTGATGTAC TGCCAAGTGG
     1501 GCAGTTTAGC GTAAATACTC CACCCATTGA CGTCAATGGA AAGTCCCTAT TGGCGTTACT
     1561 ATGGGAACAT ACGTCATTAT TGACGTCAAT GGGCGGGGGT CGTTGGGCGG TCAGCCAGGC
     1621 GGGCCATTTA CCGTAAGTTA TGTAACGCGG AACTCCATAT ATGGGCTATG AACTAATGAC
     1681 CCCGTAATTG ATTACTATTA ATAACTAGTC AATAATCAAT GTCAACATGG CGGTAATGTT
     1741 GGACATGAGC CAATATAAAT GTACATATTA TGATATGGAT ACAACGTATG CAATGGGCCA
     1801 AGCTCCTCGA GTAATTCGCG CCACTTCTAA ATAAGCGAAT TTCTTATGAT TTATGATTTT
     1861 TATTATTAAA TAAGTTATAA AAAAAATAAG TGTATACAAA TTTTAAAGTG ACTCTTAGGT
     1921 TTTAAAACGA AAATTCTTGT TCTTGAGTAA CTCTTTCCTG TAGGTCAGGT TGCTTTCTCA
     1981 GGTATAGCAT GAGGTCGCTC TTATTGACCA CACCTCTACC GGCAGATCAA TTCCTCGATC
     2041 CCTATCAGTG ATAGAGAGTC GACAAAGTCG AGTTTCTCGA TCCCTATCAG TGATAGAGAG
     2101 TCGACAAAGT CGAGTTTCTC GATCGAGACC ACTGCATGCA TGTGCTCTGT ATGTATATAA
     2161 AACTCTTGTT TTCTTCTTTT CTCTAAATAT TCTTTCCTTA TACATTAGGT CCTTTGTAGC
     2221 ATAAATTACT ATACTTCTAT AGACACGCAA ACACAAATAC ACACACTAAA TTACCGGATC
     2281 AATTCGGGAT GACTGACAAA GCATTTACGG AACACCAGTT CTGGAGCACG CAGCCTGTGC
     2341 GGCAACCTGG TGCTCCTGAT GCCGATAAAG TTGGGTTTAT TATGGAATCA TCCTTAGATG
     2401 CGGTACCTGC TGAGCCGTAC AGTCTTCCCT CAACATTTGA GTGGTGGTCA CCCGATGTAG
     2461 CCAACCCTGA GGACCTTCGA GGTGTCCACG AACTTCTTCG TGATAATTAT GTTGAGGACA
     2521 GCGAAAGCAT GTTTCGATTC AACTATTCGG AGGAGTTTTT GCGCTGGGCA CTCATGCCTC
     2581 CGGGATATCA CCAGTCGTGG CACGTTGGTG TGCGGCTAAA ATCCAACAAG TCGGTGCTCG
     2641 GGTTCGTTGC CGGTGTCCCG ATCACGATGC GCCTAGGCAC TCCAAAAATG GTTCTAGAGA
     2701 AGAGAGAGCA TGGGGAGGAT GGAGGAGAAG AGGTTATAAA CGATTACTTA CAGCCTCAGA
     2761 CTATTTGCGA GATTAATTTT CTTTGCGTGC ACAAAAAACT TCGGCAGAGA AGACTTGGGC
     2821 CCATCCTCAT CAAGGAGGTG ACGCGTCGGG TTAATCTCAT GAACATTTGG CACGCCGTCT
     2881 ACACATCTGG GACTCTTCTT CCAACACCGT TTGCCAAAGG CCATTACTTC CACCGCAGCC
     2941 TGAACTCACA GAAGCTTGTG GACGTTAAAT TTTCTGGGAT TCCACCACAT TACAAGCGGT
     3001 TTCAGAATCC AGTTGCGGTT ATGGAGCGCC TGTACCGACT TCCCGACAAA ACCAAAACGC
     3061 GTGGTTTGCG ACTCATGGAA CCAGCAGATG TCCCACAGGT GACGCAGCTT CTCCTTAAGA
     3121 GGTTGGCGTC GTTTGATGTT GCTCCCGTGT TCAATGAGGA GGAGGTGGCG CATTACTTCC
     3181 TCCCCCGCGA GGGTGTCGTA TTCTCCTACG TTGTGGAGTC GCCGGTGGGT CCAGGAAAAG
     3241 ACGAAGAGAA TGCCGGTAAA ACCTCAAAGG GCACACCCAC AGGGACAAAG TGTGTCACAG
     3301 GGGGCTGTGA GAAGGTGATC ACGGATTTTT TCTCGTTCTA TTCACTTCCT TCTACCATTA
     3361 TCGGCAACAG TAACCACTCG TTGTTGAAGG TAGCGTACGT ATACTACACC GCTGCAACCA
     3421 GCGTTAGCAT AACACAGTTG GTGAATGATC TTCTTATCAT CGTGAAGCTT AATGGATTCG
     3481 ATGTTTGCAA CGTTGTTGAC ATTTACGACA ATGGGACGTA TTTAAAAGAA CTTAAATTCA
     3541 GCCCCGGGGA CGGAAACCTT TACTACTACT TCTACAACTG GTCTTATCCG AGCATTCCGG
     3601 CTAATGAAGT TGGTCTTGTG ATGGTTTAAG AGGGCCGCAT CATGTAATTA GTTATGTCAC
     3661 GCTTACATTC ACGCCCTCCC CCCACATCCG CTCTAACCGA AAAGGAAGGA GTTAGACAAC
     3721 CTGAAGTCTA GGTCCCTATT TATTTTTTTA TAGTTATGTT AGTATTAAGA ACGTTATTTA
     3781 TATTTCAAAT TTTTCTTTTT TTTCTGTACA GACGCGTGTA CGCATGTAAC ATTATACTGA
     3841 AAACCTTGCT TGAGAAGGTT TTGGGACGCT CGAAGGCTTT AATTTGCGGC CAAGCTTGGC
     3901 GTAATCATGG TCATAGCTGT TTCCTGTGTG AAATTGTTAT CCGCTCACAA TTCCACACAA
     3961 CATACGAGCC GGAAGCATAA AGTGTAAAGC CTGGGGTGCC TAATGAGTGA GCTAACTCAC
     4021 ATTAATTGCG TTGCGCTCAC TGCCCGCTTT CCAGTCGGGA AACCTGTCGT GCCAGCTGCA
     4081 TTAATGAATC GGCCAACGCG CGGGGAGAGG CGGTTTGCGT ATTGGGCGCT CTTCCGCTTC
     4141 CTCGCTCACT GACTCGCTGC GCTCGGTCGT TCGGCTGCGG CGAGCGGTAT CAGCTCACTC
     4201 AAAGGCGGTA ATACGGTTAT CCACAGAATC AGGGGATAAC GCAGGAAAGA ACATGTGAGC
     4261 AAAAGGCCAG CAAAAGGCCA GGAACCGTAA AAAGGCCGCG TTGCTGGCGT TTTTCCATAG
     4321 GCTCCGCCCC CCTGACGAGC ATCACAAAAA TCGACGCTCA AGTCAGAGGT GGCGAAACCC
     4381 GACAGGACTA TAAAGATACC AGGCGTTTCC CCCTGGAAGC TCCCTCGTGC GCTCTCCTGT
     4441 TCCGACCCTG CCGCTTACCG GATACCTGTC CGCCTTTCTC CCTTCGGGAA GCGTGGCGCT
     4501 TTCTCATAGC TCACGCTGTA GGTATCTCAG TTCGGTGTAG GTCGTTCGCT CCAAGCTGGG
     4561 CTGTGTGCAC GAACCCCCCG TTCAGCCCGA CCGCTGCGCC TTATCCGGTA ACTATCGTCT
     4621 TGAGTCCAAC CCGGTAAGAC ACGACTTATC GCCACTGGCA GCAGCCACTG GTAACAGGAT
     4681 TAGCAGAGCG AGGTATGTAG GCGGTGCTAC AGAGTTCTTG AAGTGGTGGC CTAACTACGG
     4741 CTACACTAGA AGGACAGTAT TTGGTATCTG CGCTCTGCTG AAGCCAGTTA CCTTCGGAAA
     4801 AAGAGTTGGT AGCTCTTGAT CCGGCAAACA AACCACCGCT GGTAGCGGTG GTTTTTTTGT
     4861 TTGCAAGCAG CAGATTACGC GCAGAAAAAA AGGATCTCAA GAAGATCCTT TGATCTTTTC
     4921 TACGGGGTCT GACGCTCAGT GGAACGAAAA CTCACGTTAA GGGATTTTGG TCATGAGATT
     4981 ATCAAAAAGG ATCTTCACCT AGATCCTTTT AAATTAAAAA TGAAGTTTTA AATCAATCTA
     5041 AAGTATATAT GAGTAAACTT GGTCTGACAG TTACCAATGC TTAATCAGTG AGGCACCTAT
     5101 CTCAGCGATC TGTCTATTTC GTTCATCCAT AGTTGCCTGA CTCCCCGTCG TGTAGATAAC
     5161 TACGATACGG GAGGGCTTAC CATCTGGCCC CAGTGCTGCA ATGATACCGC GAGACCCACG
     5221 CTCACCGGCT CCAGATTTAT CAGCAATAAA CCAGCCAGCC GGAAGGGCCG AGCGCAGAAG
     5281 TGGTCCTGCA ACTTTATCCG CCTCCATCCA GTCTATTAAT TGTTGCCGGG AAGCTAGAGT
     5341 AAGTAGTTCG CCAGTTAATA GTTTGCGCAA CGTTGTTGCC ATTGCTACAG GCATCGTGGT
     5401 GTCACGCTCG TCGTTTGGTA TGGCTTCATT CAGCTCCGGT TCCCAACGAT CAAGGCGAGT
     5461 TACATGATCC CCCATGTTGT GCAAAAAAGC GGTTAGCTCC TTCGGTCCTC CGATCGTTGT
     5521 CAGAAGTAAG TTGGCCGCAG TGTTATCACT CATGGTTATG GCAGCACTGC ATAATTCTCT
     5581 TACTGTCATG CCATCCGTAA GATGCTTTTC TGTGACTGGT GAGTACTCAA CCAAGTCATT
     5641 CTGAGAATAG TGTATGCGGC GACCGAGTTG CTCTTGCCCG GCGTCAATAC GGGATAATAC
     5701 CGCGCCACAT AGCAGAACTT TAAAAGTGCT CATCATTGGA AAACGTTCTT CGGGGCGAAA
     5761 ACTCTCAAGG ATCTTACCGC TGTTGAGATC CAGTTCGATG TAACCCACTC GTGCACCCAA
     5821 CTGATCTTCA GCATCTTTTA CTTTCACCAG CGTTTCTGGG TGAGCAAAAA CAGGAAGGCA
     5881 AAATGCCGCA AAAAAGGGAA TAAGGGCGAC ACGGAAATGT TGAATACTCA TACTCTTCCT
     5941 TTTTCAATAT TATTGAAGCA TTTATCAGGG TTATTGTCTC ATGAGCGGAT ACATATTTGA
     6001 ATGTATTTAG AAAAATAAAC AAATAGGGGT TCCGCGCACA TTTCCCCGAA AAGTGCCACC
     6061 TGACGTCTAA GAAACCATTA TTATCATGAC ATTAACCTAT AAAAATAGGC GTATCACGAG
     6121 GCCCTTTCGT CTTCAAGAAT TAGCTTTTCA ATTCAATTCA TCATTTTTTT TTTATTCTTT
     6181 TTTTTGATTT CGGTTTCTTT GAAATTTTTT TGATTCGGTA ATCTCCGAAC AGAAGGAAGA
     6241 ACGAAGGAAG GAGCACAGAC TTAGATTGGT ATATATACGC ATATGTAGTG TTGAAGAAAC
     6301 ATGAAATTGC CCAGTATTCT TAACCCAACT GCACAGAACA AAAACATGCA GGAAACGAAG
     6361 ATAAATCATG TCGAAAGCTA CATATAAGGA ACGTGCTGCT ACTCATCCTA GTCCTGTTGC
     6421 TGCCAAGCTA TTTAATATCA TGCACGAAAA GCAAACAAAC TTGTGTGCTT CATTGGATGT
     6481 TCGTACCACC AAGGAATTAC TGGAGTTAGT TGAAGCATTA GGTCCCAAAA TTTGTTTACT
     6541 AAAAACACAT GTGGATATCT TGACTGATTT TTCCATGGAG GGCACAGTTA AGCCGCTAAA
     6601 GGCATTATCC GCCAAGTACA ATTTTTTACT CTTCGAAGAC AGAAAATTTG CTGACATTGG
     6661 TAATACAGTC AAATTGCAGT ACTCTGCGGG TGTATACAGA ATAGCAGAAT GGGCAGACAT
     6721 TACGAATGCA CACGGTGTGG TGGGCCCAGG TATTGTTAGC GGTTTGAAGC AGGCGGCAGA
     6781 AGAAGTAACA AAGGAACCTA GAGGCCTTTT GATGTTAGCA GAATTGTCAT GCAAGGGCTC
     6841 CCTATCTACT GGAGAATATA CTAAGGGTAC TGTTGACATT GCGAAGAGCG ACAAAGATTT
     6901 TGTTATCGGC TTTATTGCTC AAAGAGACAT GGGTGGAAGA GATGAAGGTT ACGATTGGTT
     6961 GATTATGACA CCCGGTGTGG GTTTAGATGA CAAGGGAGAC GCATTGGGTC AACAGTATAG
     7021 AACCGTGGAT GATGTGGTCT CTACAGGATC TGACATTATT ATTGTTGGAA GAGGACTATT
     7081 TGCAAAGGGA AGGGATGCTA AGGTAGAGGG TGAACGTTAC AGAAAAGCAG GCTGGGAAGC
     7141 ATATTTGAGA AGATGCGGCC AGCAAAACTA AAAAACTGTA TTATAAGTAA ATGCATGTAT
     7201 ACTAAACTCA CAAATTAGAG CTTCAATTTA ATTATATCAG TTATTACCCA ATTCTCATGT
     7261 TTGACAGCTT ATCATCGATC GTCCAACTGC ATGGAGATGA GTCGTGGCAA GAATACCAAG
     7321 AGTTCCTCGG TTTGCCAGTT ATTAAAAGAC TCGTATTTCC AAAAGACTGC AACATACTAC
     7381 TCAGTGCAGC TTCACAGAAA CCTCATTCGT TTATTCCCTT GTTTGATTCA GAAGCAGGTG
     7441 GGACAGGTGA ACTTTTGGAT TGGAACTCGA TTTCTGACTG GGTTGGAAGG CAAGAGAGCC
     7501 CCGAGAGCTT ACATTTTATG TTAGCTGGTG GACTGACGCC AGAAAATGTT GGTGATGCGC
     7561 TTAGATTAAA TGGCGTTATT GGTGTTGATG TAAGCGGAGG TGTGGAGACA AATGGTGTAA
     7621 AAGACTCTAA CAAAATAGCA AATTTCGTCA AAAATGCTAA GAAATAGGTT ATTACTGAGT
     7681 AGTATTTATT TAAGTATTGT TTGTGCACTT GCCTGCAAGC CTTTTGAAAA GCAAGCATAA
     7741 AAGATCTAAA CATAAAATCT GTAAAATAAC AAGATGTAAA GATAATGCTA AATCATTTGG
     7801 CTTTTTGATT GATTGTACAG GAAAATATAC ATCGCAGGGG GTTGACTTTT ACCATTTCAC
     7861 CGCAATGGAA TCAAACTTGT TGAAGAGAAT GTTCACAGGC GCATACGCTA CAATGACCCG
     7921 ATTCTTGCTA GCCTTTTCTC GGTCTTGCAA ACAACCGCCG GCAGCTTAGT ATATAAATAC
     7981 ACATGTACAT ACCTCTCTCC GTATCCTCGT AATCATTTTC TTGTATTTAT CGTCTTTTCG
     8041 CTGTAAAAAC TTTATCACAC TTATCTCAAA TACACTTATT AACCGCTTTT ACTATTATCT
     8101 TCTACGCTGA CAGTAATATC AAACAGTGAC ACATATTAAA CACAGTGGTT TCTTTGCATA
     8161 AACACCATCA GCCTCAAGTC GTCAAGTAAA GATTTCGTGT TCATGCAGAT AGATAACAAT
     8221 CTATATGTTG ATAATTAGCG TTGCCTCATC AATGCGAGAT CCGTTTAACC GGACCCTAGT
     8281 GCACTTACCC CACGTTCGGT CCACTGTGTG CCGAACATGC TCCTTCACTA TTTTAACATG
     8341 TGGAATTAAT TCTCATGTTT GACAGCTTAT CATCGAACTC TAAGAGGTGA TACTTATTTA
     8401 CTGTAAAACT GTGACGATAA AACCGGAAGG AAGAATAAGA AAACTCGAAC TGATCTATAA
     8461 TGCCTATTTT CTGTAAAGAG TTTAAGCTAT GAAAGCCTCG GCATTTTGGC CGCTCCTAGG
     8521 TAGTGCTTTT TTTCCAAGGA CAAAACAGTT TCTTTTTCTT GAGCAGGTTT TATGTTTCGG
     8581 TAATCATAAA CAATAAATAA ATTATTTCAT TTATGTTTAA AAATAAAAAA TAAAAAAGTA
     8641 TTTTAAATTT TTAAAAAAGT TGATTATAAG CATGTGACCT TTTGCAAGCA ATTAAATTTT
     8701 GCAATTTGTG ATTTTAGGCA AAAGTTACAA TTTCTGGCTC GTGTAATATA TGTATGCTAA
     8761 AGTGAACTTT TACAAAGTCG ATATGGACTT AGTCAAAAGA AATTTTCTTA AAAATATATA
     8821 GCACTAGCCA ATTTAGCACT TCTTTATGAG ATATATTATA GACTTTATTA AGCCAGATTT
     8881 GTGTATTATA TGTATTTACC CGGCGAATCA TGGACATACA TTCTGAAATA GGTAATATTC
     8941 TCTATGGTGA GACAGCATAG ATAACCTAGG ATACAAGTTA AAAGCTAGTA CTGTTTTGCA
     9001 GTAATTTTTT TCTTTTTTAT AAGAATGTTA CCACCTAAAT AAGTTATAAA GTCAATAGTT
     9061 AAGTTTGATA TTTGATTGTA AAATACCGTA ATATATTTGC ATGATCAAAA GGCTCAATGT
     9121 TGACTAGCCA GCATGTCAAC CACTATATTG ATCACCGATA TATGGACTTC CACACCAACT
     9181 AGTAATATGA CAATAAATTC AAGATATTCT TCATGAGAAT GGCCCAGCGA TATATGCGGT
     9241 GTGAAATACC GCACAGATGC GTAAGGAGAA AATACCGCAT CAGGCGCCAT TCGCCATTCA
     9301 GGCTGCGCAA CTGTTGGGAA GGGCGATCGG TGCGGGCCTC TTCGCTATTA CGCCAGCTGG
     9361 CGAAAGGGGG ATGTGCTGCA AGGCGATTAA GTTGGGTAAC GCCAGGGTTT TCCCAGTCAC
     9421 GACGTTGTAA AACGACGGCC AGT
//
