# Supplementary material for: Functional Expression of Parasite Drug Targets and Their Human Orthologs in Yeast
Source: PLoS Negl Trop Dis. 2011 Oct 4;5(10):e1320. doi: 10.1371/journal.pntd.0001320 (PMC3186757; doi:10.1371/journal.pntd.0001320)
Supplement: Text S13 — pCMTcNMT. Sequence and features of the Trypanosoma cruzi NMT complementation plasmid. (GBK) [file pntd.0001320.s025.gbk]

LOCUS       pCM_TcNMT      9521 bp    DNA     circular UNA 13-Jan-2011
DEFINITION  
FEATURES             Location/Qualifiers
     misc_feature    28..1035
                     /label="tTA transactivator"
     promoter        1036..1805
                     /label="CMV promoter"
     terminator      1817..2028
                     /label="ADH1 terminator"
     misc_feature    2034..2133
                     /label="TetO operator"
     promoter        2134..2286
                     /label="CYC1 promoter"
     CDS             2289..3644
                     /label=TcNMT
     terminator      3645..3906
                     /label="CYC1 terminator"
     rep_origin      4322..4333
                     /label="pMB1 ori"
     CDS             complement(5086..5946)
                     /label=AmpR
     CDS             6383..7185
                     /label=URA3
     rep_origin      7523..8267
                     /label=ARS1
     rep_origin      8268..9244
                     /label="CEN 4"
ORIGIN
        1 GAATTCTTAT TACGATCCTC GCGCCCCCTA CCCACCGTAC TCGTCAATTC CAAGGGCATC
       61 GGTAAACATC TGCTCAAACT CGAAGTCGGC CATATCCAGA GCGCCGTAGG GGGCGGAGTC
      121 GTGGGGGGTA AATCCCGGAC CCGGGGAATC CCCGTCCCCC AACATGTCCA GATCGAAATC
      181 GTCTAGCGCG TCGGCATGCG CCATCGCCAC GTCCTCGCCG TCTAAGTGGA GCTCGTCCCC
      241 CAGGCTGACA TCGGTCGGGG GGGCCGTCGA CAGTCTGCGC GTGTGTCCCG CGGGGAGAAA
      301 GGACAGGCGC GGAGCCGCCA GCCCCGCCTC TTCGGGGGCG TCGTCGTCCG GGAGATCGAG
      361 CAGGCCCTCG ATGGTAGACC CGTAATTGTT TTTCGTACGC GCGCGGCTGT ACGCGGACCC
      421 ACTTTCACAT TTAAGTTGTT TTTCTAATCC GCATATGATC AATTCAAGGC CGAATAAGAA
      481 GGCTGGCTCT GCACCTTGGT GATCAAATAA TTCGATAGCT TGTCGTAATA ATGGCGGCAT
      541 ACTATCAGTA GTAGGTGTTT CCCTTTCTTC TTTAGCGACT TGATGCTCTT GATCTTCCAA
      601 TACGCAACCT AAAGTAAAAT GCCCCACAGC GCTGAGTGCA TATAATGCAT TCTCTAGTGA
      661 AAAACCTTGT TGGCATAAAA AGGCTAATTG ATTTTCGAGA GTTTCATACT GTTTTTCTGT
      721 AGGCCGTGTA CCTAAATGTA CTTTTGCTCC ATCGCGATGA CTTAGTAAAG CACATCTAAA
      781 ACTTTTAGCG TTATTACGTA AAAAATCTTG CCAGCTTTCC CCTTCTAAAG GGCAAAAGTG
      841 AGTATGGTGC CTATCTAACA TCTCAATGGC TAAGGCGTCG AGCAAAGCCC GCTTATTTTT
      901 TACATGCCAA TACAATGTAG GCTGCTCTAC ACCTAGCTTC TGGGCGAGTT TACGGGTTGT
      961 TAAACCTTCG ATTCCGACCT CATTAAGCAG CTCTAATGCG CTGTTAATCA CTTTACTTTT
     1021 ATCTAATCTA GACATATGAA TTAATTCGGG CCGCGGAGGC TGGATCGGTC CCGGTGTCTT
     1081 CTATGGAGGT CAAAACAGCG TGGATGGCGT CTCCAGGCGA TCTGACGGTT CACTAAACGA
     1141 GCTCTGCTTA TATAGACCTC CCACCGTACA CGCCTACCGC CCATTTGCGT CAATGGGGCG
     1201 GAGTTGTTAC GACATTTTGG AAAGTCCCGT TGATTTTGGT GCCAAAACAA ACTCCCATTG
     1261 ACGTCAATGG GGTGGAGACT TGGAAATCCC CGTGAGTCAA ACCGCTATCC ACGCCCATTG
     1321 ATGTACTGCC AAAACCGCAT CACCATGGTA ATAGCGATGA CTAATACGTA GATGTACTGC
     1381 CAAGTAGGAA AGTCCCATAA GGTCATGTAC TGGGCATAAT GCCAGGCGGG CCATTTACCG
     1441 TCATTGACGT CAATAGGGGG CGTACTTGGC ATATGATACA CTTGATGTAC TGCCAAGTGG
     1501 GCAGTTTAGC GTAAATACTC CACCCATTGA CGTCAATGGA AAGTCCCTAT TGGCGTTACT
     1561 ATGGGAACAT ACGTCATTAT TGACGTCAAT GGGCGGGGGT CGTTGGGCGG TCAGCCAGGC
     1621 GGGCCATTTA CCGTAAGTTA TGTAACGCGG AACTCCATAT ATGGGCTATG AACTAATGAC
     1681 CCCGTAATTG ATTACTATTA ATAACTAGTC AATAATCAAT GTCAACATGG CGGTAATGTT
     1741 GGACATGAGC CAATATAAAT GTACATATTA TGATATGGAT ACAACGTATG CAATGGGCCA
     1801 AGCTCCTCGA GTAATTCGCG CCACTTCTAA ATAAGCGAAT TTCTTATGAT TTATGATTTT
     1861 TATTATTAAA TAAGTTATAA AAAAAATAAG TGTATACAAA TTTTAAAGTG ACTCTTAGGT
     1921 TTTAAAACGA AAATTCTTGT TCTTGAGTAA CTCTTTCCTG TAGGTCAGGT TGCTTTCTCA
     1981 GGTATAGCAT GAGGTCGCTC TTATTGACCA CACCTCTACC GGCAGATCAA TTCCTCGATC
     2041 CCTATCAGTG ATAGAGAGTC GACAAAGTCG AGTTTCTCGA TCCCTATCAG TGATAGAGAG
     2101 TCGACAAAGT CGAGTTTCTC GATCGAGACC ACTGCATGCA TGTGCTCTGT ATGTATATAA
     2161 AACTCTTGTT TTCTTCTTTT CTCTAAATAT TCTTTCCTTA TACATTAGGT CCTTTGTAGC
     2221 ATAAATTACT ATACTTCTAT AGACACGCAA ACACAAATAC ACACACTAAA TTACCGGATC
     2281 AATTCGGGAT GGTAGAAGAG GGTTCGGGTT TACATCAGTT CTGGAACACG CAGCCTGTCC
     2341 CGCAGTCGAG TACTGATGCG GCCGATACGG TGGGGCCGCT GGAAGCAGCG GGGACCGTCG
     2401 ATGATGTTCC CACCGATCCG GTGGCAATCG CCTCAACACT GGAGTGGTGG TCCCCAGACA
     2461 TGGATAACAA AGATGATGTA CGTGCCATAT ACGAGCTGCT GCGCGATAAT TACGTTGAGG
     2521 ATGTTGAGAG CATGTTCCGA TTTAACTATT CAGAGGATTT TTTGCGCTGG GCGCTTACCC
     2581 CGCCGGGGTA TCATAGCTCA TGGCATGTGG CGGTCCGGCG TAAGCGTGAC CAAATGTTGA
     2641 TGGGGTTTGT CTCTGGCATC CCAGTTACAA TGCGTATGGG CGTCCCAAAG AAGGTACTCC
     2701 AGAAAAACAA GACCACTGAA GAAAAAGAGC AGGGGCCGGA GGAGAAGAAT AATGATCATA
     2761 AGAGTCAAGC GGAGGAGCAT TACCTCGAAC CTCGTAAGAT CTGCGAGATC AATTTTCTTT
     2821 GCGTGCATAA GTTATTGCGG GCGAAGCGGT TGGCACCGAT TCTCATTAAG GAGGTAACAC
     2881 GTCGGGTGCA TCTGATGAAC ATTTGGCAGG CTGTCTATAC TGCTGGCAGG TTACTGCCGA
     2941 CACCGTTTGC GACCGCCGAC TATTACCATC GCAGCTTGAA CCCAGAAAAG CTTGTGGCGG
     3001 TTGGATTTAG CGTGATACCG CAGCAATACC AAAAGTTTCA AAACCCATTG TCCATGATAA
     3061 AACGCTTTTA TGAACTTCCC GCTAAACCGA AAACACGTGG TCTTCGACCA ATGGAACCAA
     3121 AGGACGCGCC ACAAGTAGCG AAATTGCTGC GAAAGAAACT TGCCACATGT GACGTTGCCC
     3181 CCGTATTTAC CGATGAGGAG GTGGCTCATT ACACTCTGCC CCGTGAGGGT GTTTTGATGA
     3241 GCTACGTGGT AGAGCGTGAA GTCAGTGGTG GTGGTGGTGG TAGGGTTGAT AGTAGCCGCG
     3301 GCAAACAGAA TGATGCTGGG ACACAGAAGC AAATTACAGA TTTCTTTTCA TTCTTCTCAC
     3361 TTCCATCTTC TATTATTGGC AGTAGCAAAC ATTCCGTTTT AAATGCAGCC TATGTGTTTT
     3421 ACAGCGCCAA CACAACAATT TCTCTTGTGC ATCTAATGAG CGATCTTTTG ATTGTAGCGC
     3481 ATCAACAAGG CTTTGATGTT TGTAACGTTG TGAACATTAT GGACAATGGT GATTATCTAA
     3541 GCGAACTCAA GTTTGGTCGA GGAGATGGTA ATCTGCACTA CTACTTCTAC AACTGGTCGT
     3601 ACCCTATTGT GCGGCCAAGT GACGTGGGAT TGTTCATGCT ATAGGAGGGC NGCATCATGT
     3661 AATTAGTTAT GTCACGCTTA CATTCACGCC CTCCCCCCAC TCCGCCAGAG GGCCGCATCA
     3721 TGTAATTAGT TATGTCACGC TTACATTCAC GCCCTCCCCC CACATCCGCT CTAACCGAAA
     3781 AGGAAGGAGT TAGACAACCT GAAGTCTAGG TCCCTATTTA TTTTTTTATA GTTATGTTAG
     3841 TATTAAGAAC GTTATTTATA TTTCAAATTT TTCTTTTTTT TCTGTACAGA CGCGTGTACG
     3901 CATGTAACAT TATACTGAAA ACCTTGCTTG AGAAGGTTTT GGGACGCTCG AAGGCTTTAA
     3961 TTTGCGGCCA AGCTTGGCGT AATCATGGTC ATAGCTGTTT CCTGTGTGAA ATTGTTATCC
     4021 GCTCACAATT CCACACAACA TACGAGCCGG AAGCATAAAG TGTAAAGCCT GGGGTGCCTA
     4081 ATGAGTGAGC TAACTCACAT TAATTGCGTT GCGCTCACTG CCCGCTTTCC AGTCGGGAAA
     4141 CCTGTCGTGC CAGCTGCATT AATGAATCGG CCAACGCGCG GGGAGAGGCG GTTTGCGTAT
     4201 TGGGCGCTCT TCCGCTTCCT CGCTCACTGA CTCGCTGCGC TCGGTCGTTC GGCTGCGGCG
     4261 AGCGGTATCA GCTCACTCAA AGGCGGTAAT ACGGTTATCC ACAGAATCAG GGGATAACGC
     4321 AGGAAAGAAC ATGTGAGCAA AAGGCCAGCA AAAGGCCAGG AACCGTAAAA AGGCCGCGTT
     4381 GCTGGCGTTT TTCCATAGGC TCCGCCCCCC TGACGAGCAT CACAAAAATC GACGCTCAAG
     4441 TCAGAGGTGG CGAAACCCGA CAGGACTATA AAGATACCAG GCGTTTCCCC CTGGAAGCTC
     4501 CCTCGTGCGC TCTCCTGTTC CGACCCTGCC GCTTACCGGA TACCTGTCCG CCTTTCTCCC
     4561 TTCGGGAAGC GTGGCGCTTT CTCATAGCTC ACGCTGTAGG TATCTCAGTT CGGTGTAGGT
     4621 CGTTCGCTCC AAGCTGGGCT GTGTGCACGA ACCCCCCGTT CAGCCCGACC GCTGCGCCTT
     4681 ATCCGGTAAC TATCGTCTTG AGTCCAACCC GGTAAGACAC GACTTATCGC CACTGGCAGC
     4741 AGCCACTGGT AACAGGATTA GCAGAGCGAG GTATGTAGGC GGTGCTACAG AGTTCTTGAA
     4801 GTGGTGGCCT AACTACGGCT ACACTAGAAG GACAGTATTT GGTATCTGCG CTCTGCTGAA
     4861 GCCAGTTACC TTCGGAAAAA GAGTTGGTAG CTCTTGATCC GGCAAACAAA CCACCGCTGG
     4921 TAGCGGTGGT TTTTTTGTTT GCAAGCAGCA GATTACGCGC AGAAAAAAAG GATCTCAAGA
     4981 AGATCCTTTG ATCTTTTCTA CGGGGTCTGA CGCTCAGTGG AACGAAAACT CACGTTAAGG
     5041 GATTTTGGTC ATGAGATTAT CAAAAAGGAT CTTCACCTAG ATCCTTTTAA ATTAAAAATG
     5101 AAGTTTTAAA TCAATCTAAA GTATATATGA GTAAACTTGG TCTGACAGTT ACCAATGCTT
     5161 AATCAGTGAG GCACCTATCT CAGCGATCTG TCTATTTCGT TCATCCATAG TTGCCTGACT
     5221 CCCCGTCGTG TAGATAACTA CGATACGGGA GGGCTTACCA TCTGGCCCCA GTGCTGCAAT
     5281 GATACCGCGA GACCCACGCT CACCGGCTCC AGATTTATCA GCAATAAACC AGCCAGCCGG
     5341 AAGGGCCGAG CGCAGAAGTG GTCCTGCAAC TTTATCCGCC TCCATCCAGT CTATTAATTG
     5401 TTGCCGGGAA GCTAGAGTAA GTAGTTCGCC AGTTAATAGT TTGCGCAACG TTGTTGCCAT
     5461 TGCTACAGGC ATCGTGGTGT CACGCTCGTC GTTTGGTATG GCTTCATTCA GCTCCGGTTC
     5521 CCAACGATCA AGGCGAGTTA CATGATCCCC CATGTTGTGC AAAAAAGCGG TTAGCTCCTT
     5581 CGGTCCTCCG ATCGTTGTCA GAAGTAAGTT GGCCGCAGTG TTATCACTCA TGGTTATGGC
     5641 AGCACTGCAT AATTCTCTTA CTGTCATGCC ATCCGTAAGA TGCTTTTCTG TGACTGGTGA
     5701 GTACTCAACC AAGTCATTCT GAGAATAGTG TATGCGGCGA CCGAGTTGCT CTTGCCCGGC
     5761 GTCAATACGG GATAATACCG CGCCACATAG CAGAACTTTA AAAGTGCTCA TCATTGGAAA
     5821 ACGTTCTTCG GGGCGAAAAC TCTCAAGGAT CTTACCGCTG TTGAGATCCA GTTCGATGTA
     5881 ACCCACTCGT GCACCCAACT GATCTTCAGC ATCTTTTACT TTCACCAGCG TTTCTGGGTG
     5941 AGCAAAAACA GGAAGGCAAA ATGCCGCAAA AAAGGGAATA AGGGCGACAC GGAAATGTTG
     6001 AATACTCATA CTCTTCCTTT TTCAATATTA TTGAAGCATT TATCAGGGTT ATTGTCTCAT
     6061 GAGCGGATAC ATATTTGAAT GTATTTAGAA AAATAAACAA ATAGGGGTTC CGCGCACATT
     6121 TCCCCGAAAA GTGCCACCTG ACGTCTAAGA AACCATTATT ATCATGACAT TAACCTATAA
     6181 AAATAGGCGT ATCACGAGGC CCTTTCGTCT TCAAGAATTA GCTTTTCAAT TCAATTCATC
     6241 ATTTTTTTTT TATTCTTTTT TTTGATTTCG GTTTCTTTGA AATTTTTTTG ATTCGGTAAT
     6301 CTCCGAACAG AAGGAAGAAC GAAGGAAGGA GCACAGACTT AGATTGGTAT ATATACGCAT
     6361 ATGTAGTGTT GAAGAAACAT GAAATTGCCC AGTATTCTTA ACCCAACTGC ACAGAACAAA
     6421 AACATGCAGG AAACGAAGAT AAATCATGTC GAAAGCTACA TATAAGGAAC GTGCTGCTAC
     6481 TCATCCTAGT CCTGTTGCTG CCAAGCTATT TAATATCATG CACGAAAAGC AAACAAACTT
     6541 GTGTGCTTCA TTGGATGTTC GTACCACCAA GGAATTACTG GAGTTAGTTG AAGCATTAGG
     6601 TCCCAAAATT TGTTTACTAA AAACACATGT GGATATCTTG ACTGATTTTT CCATGGAGGG
     6661 CACAGTTAAG CCGCTAAAGG CATTATCCGC CAAGTACAAT TTTTTACTCT TCGAAGACAG
     6721 AAAATTTGCT GACATTGGTA ATACAGTCAA ATTGCAGTAC TCTGCGGGTG TATACAGAAT
     6781 AGCAGAATGG GCAGACATTA CGAATGCACA CGGTGTGGTG GGCCCAGGTA TTGTTAGCGG
     6841 TTTGAAGCAG GCGGCAGAAG AAGTAACAAA GGAACCTAGA GGCCTTTTGA TGTTAGCAGA
     6901 ATTGTCATGC AAGGGCTCCC TATCTACTGG AGAATATACT AAGGGTACTG TTGACATTGC
     6961 GAAGAGCGAC AAAGATTTTG TTATCGGCTT TATTGCTCAA AGAGACATGG GTGGAAGAGA
     7021 TGAAGGTTAC GATTGGTTGA TTATGACACC CGGTGTGGGT TTAGATGACA AGGGAGACGC
     7081 ATTGGGTCAA CAGTATAGAA CCGTGGATGA TGTGGTCTCT ACAGGATCTG ACATTATTAT
     7141 TGTTGGAAGA GGACTATTTG CAAAGGGAAG GGATGCTAAG GTAGAGGGTG AACGTTACAG
     7201 AAAAGCAGGC TGGGAAGCAT ATTTGAGAAG ATGCGGCCAG CAAAACTAAA AAACTGTATT
     7261 ATAAGTAAAT GCATGTATAC TAAACTCACA AATTAGAGCT TCAATTTAAT TATATCAGTT
     7321 ATTACCCAAT TCTCATGTTT GACAGCTTAT CATCGATCGT CCAACTGCAT GGAGATGAGT
     7381 CGTGGCAAGA ATACCAAGAG TTCCTCGGTT TGCCAGTTAT TAAAAGACTC GTATTTCCAA
     7441 AAGACTGCAA CATACTACTC AGTGCAGCTT CACAGAAACC TCATTCGTTT ATTCCCTTGT
     7501 TTGATTCAGA AGCAGGTGGG ACAGGTGAAC TTTTGGATTG GAACTCGATT TCTGACTGGG
     7561 TTGGAAGGCA AGAGAGCCCC GAGAGCTTAC ATTTTATGTT AGCTGGTGGA CTGACGCCAG
     7621 AAAATGTTGG TGATGCGCTT AGATTAAATG GCGTTATTGG TGTTGATGTA AGCGGAGGTG
     7681 TGGAGACAAA TGGTGTAAAA GACTCTAACA AAATAGCAAA TTTCGTCAAA AATGCTAAGA
     7741 AATAGGTTAT TACTGAGTAG TATTTATTTA AGTATTGTTT GTGCACTTGC CTGCAAGCCT
     7801 TTTGAAAAGC AAGCATAAAA GATCTAAACA TAAAATCTGT AAAATAACAA GATGTAAAGA
     7861 TAATGCTAAA TCATTTGGCT TTTTGATTGA TTGTACAGGA AAATATACAT CGCAGGGGGT
     7921 TGACTTTTAC CATTTCACCG CAATGGAATC AAACTTGTTG AAGAGAATGT TCACAGGCGC
     7981 ATACGCTACA ATGACCCGAT TCTTGCTAGC CTTTTCTCGG TCTTGCAAAC AACCGCCGGC
     8041 AGCTTAGTAT ATAAATACAC ATGTACATAC CTCTCTCCGT ATCCTCGTAA TCATTTTCTT
     8101 GTATTTATCG TCTTTTCGCT GTAAAAACTT TATCACACTT ATCTCAAATA CACTTATTAA
     8161 CCGCTTTTAC TATTATCTTC TACGCTGACA GTAATATCAA ACAGTGACAC ATATTAAACA
     8221 CAGTGGTTTC TTTGCATAAA CACCATCAGC CTCAAGTCGT CAAGTAAAGA TTTCGTGTTC
     8281 ATGCAGATAG ATAACAATCT ATATGTTGAT AATTAGCGTT GCCTCATCAA TGCGAGATCC
     8341 GTTTAACCGG ACCCTAGTGC ACTTACCCCA CGTTCGGTCC ACTGTGTGCC GAACATGCTC
     8401 CTTCACTATT TTAACATGTG GAATTAATTC TCATGTTTGA CAGCTTATCA TCGAACTCTA
     8461 AGAGGTGATA CTTATTTACT GTAAAACTGT GACGATAAAA CCGGAAGGAA GAATAAGAAA
     8521 ACTCGAACTG ATCTATAATG CCTATTTTCT GTAAAGAGTT TAAGCTATGA AAGCCTCGGC
     8581 ATTTTGGCCG CTCCTAGGTA GTGCTTTTTT TCCAAGGACA AAACAGTTTC TTTTTCTTGA
     8641 GCAGGTTTTA TGTTTCGGTA ATCATAAACA ATAAATAAAT TATTTCATTT ATGTTTAAAA
     8701 ATAAAAAATA AAAAAGTATT TTAAATTTTT AAAAAAGTTG ATTATAAGCA TGTGACCTTT
     8761 TGCAAGCAAT TAAATTTTGC AATTTGTGAT TTTAGGCAAA AGTTACAATT TCTGGCTCGT
     8821 GTAATATATG TATGCTAAAG TGAACTTTTA CAAAGTCGAT ATGGACTTAG TCAAAAGAAA
     8881 TTTTCTTAAA AATATATAGC ACTAGCCAAT TTAGCACTTC TTTATGAGAT ATATTATAGA
     8941 CTTTATTAAG CCAGATTTGT GTATTATATG TATTTACCCG GCGAATCATG GACATACATT
     9001 CTGAAATAGG TAATATTCTC TATGGTGAGA CAGCATAGAT AACCTAGGAT ACAAGTTAAA
     9061 AGCTAGTACT GTTTTGCAGT AATTTTTTTC TTTTTTATAA GAATGTTACC ACCTAAATAA
     9121 GTTATAAAGT CAATAGTTAA GTTTGATATT TGATTGTAAA ATACCGTAAT ATATTTGCAT
     9181 GATCAAAAGG CTCAATGTTG ACTAGCCAGC ATGTCAACCA CTATATTGAT CACCGATATA
     9241 TGGACTTCCA CACCAACTAG TAATATGACA ATAAATTCAA GATATTCTTC ATGAGAATGG
     9301 CCCAGCGATA TATGCGGTGT GAAATACCGC ACAGATGCGT AAGGAGAAAA TACCGCATCA
     9361 GGCGCCATTC GCCATTCAGG CTGCGCAACT GTTGGGAAGG GCGATCGGTG CGGGCCTCTT
     9421 CGCTATTACG CCAGCTGGCG AAAGGGGGAT GTGCTGCAAG GCGATTAAGT TGGGTAACGC
     9481 CAGGGTTTTC CCAGTCACGA CGTTGTAAAA CGACGGCCAG T
//
