# Supplementary material for: Functional Expression of Parasite Drug Targets and Their Human Orthologs in Yeast
Source: PLoS Negl Trop Dis. 2011 Oct 4;5(10):e1320. doi: 10.1371/journal.pntd.0001320 (PMC3186757; doi:10.1371/journal.pntd.0001320)
Supplement: Text S14 — pCMHsNMT. Sequence and features of the human NMT2 complementation plasmid. (GBK) [file pntd.0001320.s026.gbk]

LOCUS       pCM_HsNMT2      9599 bp    DNA     circular UNA 12-Jan-2011
DEFINITION  
FEATURES             Location/Qualifiers
     misc_feature    28..1035
                     /label=tTA\transactivator
     promoter        1036..1805
                     /label=CMV\promoter
     terminator      1817..2028
                     /label=ADH1\terminator
     misc_feature    2034..2133
                     /label=TetO\operator
     promoter        2134..2286
                     /label=CYC1\promoter
     CDS             2289..3785
                     /label=HsNMT2
     terminator      3786..4047
                     /label=CYC1\terminator
     rep_origin      4463..4474
                     /label=pMB1\ori
     CDS             complement(5227..6087)
                     /label=AmpR
     CDS             6524..7326
                     /label=URA3
     rep_origin      7664..8408
                     /label=ARS1
     rep_origin      8409..9385
                     /label=CEN\4
ORIGIN
        1 gaattcttat tacgatcctc gcgcccccta cccaccgtac tcgtcaattc caagggcatc
       61 ggtaaacatc tgctcaaact cgaagtcggc catatccaga gcgccgtagg gggcggagtc
      121 gtggggggta aatcccggac ccggggaatc cccgtccccc aacatgtcca gatcgaaatc
      181 gtctagcgcg tcggcatgcg ccatcgccac gtcctcgccg tctaagtgga gctcgtcccc
      241 caggctgaca tcggtcgggg gggccgtcga cagtctgcgc gtgtgtcccg cggggagaaa
      301 ggacaggcgc ggagccgcca gccccgcctc ttcgggggcg tcgtcgtccg ggagatcgag
      361 caggccctcg atggtagacc cgtaattgtt tttcgtacgc gcgcggctgt acgcggaccc
      421 actttcacat ttaagttgtt tttctaatcc gcatatgatc aattcaaggc cgaataagaa
      481 ggctggctct gcaccttggt gatcaaataa ttcgatagct tgtcgtaata atggcggcat
      541 actatcagta gtaggtgttt ccctttcttc tttagcgact tgatgctctt gatcttccaa
      601 tacgcaacct aaagtaaaat gccccacagc gctgagtgca tataatgcat tctctagtga
      661 aaaaccttgt tggcataaaa aggctaattg attttcgaga gtttcatact gtttttctgt
      721 aggccgtgta cctaaatgta cttttgctcc atcgcgatga cttagtaaag cacatctaaa
      781 acttttagcg ttattacgta aaaaatcttg ccagctttcc ccttctaaag ggcaaaagtg
      841 agtatggtgc ctatctaaca tctcaatggc taaggcgtcg agcaaagccc gcttattttt
      901 tacatgccaa tacaatgtag gctgctctac acctagcttc tgggcgagtt tacgggttgt
      961 taaaccttcg attccgacct cattaagcag ctctaatgcg ctgttaatca ctttactttt
     1021 atctaatcta gacatatgaa ttaattcggg ccgcggaggc tggatcggtc ccggtgtctt
     1081 ctatggaggt caaaacagcg tggatggcgt ctccaggcga tctgacggtt cactaaacga
     1141 gctctgctta tatagacctc ccaccgtaca cgcctaccgc ccatttgcgt caatggggcg
     1201 gagttgttac gacattttgg aaagtcccgt tgattttggt gccaaaacaa actcccattg
     1261 acgtcaatgg ggtggagact tggaaatccc cgtgagtcaa accgctatcc acgcccattg
     1321 atgtactgcc aaaaccgcat caccatggta atagcgatga ctaatacgta gatgtactgc
     1381 caagtaggaa agtcccataa ggtcatgtac tgggcataat gccaggcggg ccatttaccg
     1441 tcattgacgt caataggggg cgtacttggc atatgataca cttgatgtac tgccaagtgg
     1501 gcagtttagc gtaaatactc cacccattga cgtcaatgga aagtccctat tggcgttact
     1561 atgggaacat acgtcattat tgacgtcaat gggcgggggt cgttgggcgg tcagccaggc
     1621 gggccattta ccgtaagtta tgtaacgcgg aactccatat atgggctatg aactaatgac
     1681 cccgtaattg attactatta ataactagtc aataatcaat gtcaacatgg cggtaatgtt
     1741 ggacatgagc caatataaat gtacatatta tgatatggat acaacgtatg caatgggcca
     1801 agctcctcga gtaattcgcg ccacttctaa ataagcgaat ttcttatgat ttatgatttt
     1861 tattattaaa taagttataa aaaaaataag tgtatacaaa ttttaaagtg actcttaggt
     1921 tttaaaacga aaattcttgt tcttgagtaa ctctttcctg taggtcaggt tgctttctca
     1981 ggtatagcat gaggtcgctc ttattgacca cacctctacc ggcagatcaa ttcctcgatc
     2041 cctatcagtg atagagagtc gacaaagtcg agtttctcga tccctatcag tgatagagag
     2101 tcgacaaagt cgagtttctc gatcgagacc actgcatgca tgtgctctgt atgtatataa
     2161 aactcttgtt ttcttctttt ctctaaatat tctttcctta tacattaggt cctttgtagc
     2221 ataaattact atacttctat agacacgcaa acacaaatac acacactaaa ttaccggatc
     2281 aattcgggAT GGCGGAGGAC AGCGAGTCTG CGGCCAGCCA GCAGAGCCTG GAACTGGACG
     2341 ACCAGGACAC GTGCGGGATA GACGGGGACA ATGAGGAGGA GACGGAGCAC GCCAAAGGAA
     2401 GTCCTGGAGG GTATTTGGGA GCCAAAAAGA AAAAGAAGAA ACAGAAGAGA AAAAAGGAGA
     2461 AACCAAATTC CGGAGGCACC AAGTCAGACT CGGCATCTGA TTCCCAGGAG ATTAAAATTC
     2521 AGCAGCCTTC GAAAAATCCC AGTGTTCCAA TGCAGAAGTT GCAGGATATC CAGAGAGCAA
     2581 TGGAGCTGCT ATCCGCATGC CAGGGCCCAG CCAGGAACAT TGATGAGGCT GCAAAGCACA
     2641 GATACCAGTT TTGGGACACA CAACCGGTAC CAAAACTAGA TGAAGTCATA ACATCTCATG
     2701 GTGCAATTGA ACCAGATAAA GACAACGTAC GCCAAGAACC GTATTCTTTG CCACAGGGTT
     2761 TTATGTGGGA CACTTTAGAC TTGAGTGATG CCGAAGTGCT CAAGGAGTTA TACACGTTGT
     2821 TAAATGAGAA TTACGTAGAA GATGATGACA ATATGTTCCG ATTTGACTAT TCACCCGAGT
     2881 TCCTGTTGTG GGCTCTGCGT CCACCAGGCT GGCTCCTGCA GTGGCACTGT GGGGTCAGAG
     2941 TGTCTTCAAA TAAAAAACTG GTCGGGTTCA TAAGTGCCAT CCCAGCAAAC ATTCGGATTT
     3001 ATGACAGTGT GAAGAAGATG GTAGAAATCA ACTTTCTTTG TGTTCATAAG AAGTTGAGAT
     3061 CGAAACGGGT AGCCCCAGTG CTAATCCGAG AGATCACTAG AAGAGTGAAC CTGGAAGGGA
     3121 TCTTCCAGGC TGTGTACACC GCGGGAGTGG TTCTTCCTAA GCCCATAGCC ACATGCAGAT
     3181 ACTGGCATCG ATCACTAAAC CCCAGAAAAT TGGTAGAAGT GAAATTTTCT CACTTGAGTA
     3241 GAAATATGAC TTTACAGAGA ACAATGAAGC TATACAGACT TCCAGATGTT ACAAAGACTT
     3301 CAGGTTTGAG ACCAATGGAA CCAAAAGATA TCAAATCAGT TCGAGAATTA ATCAACACTT
     3361 ACCTGAAGCA GTTTCATCTG GCTCCAGTGA TGGATGAAGA GGAAGTAGCC CACTGGTTCC
     3421 TCCCCCGGGA GCACATTATT GACACGTTTG TAGTGGAGAG CCCCAACGGT AAACTGACTG
     3481 ATTTCCTGAG CTTCTATACG CTCCCCTCCA CGGTGATGCA CCACCCTGCT CACAAGAGCC
     3541 TCAAAGCCGC CTACTCATTC TACAACATCC ACACAGAGAC GCCCCTGCTG GACCTCATGA
     3601 GCGACGCGCT CATCCTGGCT AAATCGAAAG GATTTGATGT ATTCAATGCA CTGGATTTGA
     3661 TGGAAAATAA GACATTCTTG GAAAAACTCA AGTTTGGTAT AGGAGATGGC AATTTGCAGT
     3721 ATTACCTGTA CAATTGGAGG TGTCCAGGTA CAGATTCTGA AAAGGTTGGA CTAGTACTAC
     3781 AATAGgaggg ccgcatcatg taattagtta tgtcacgctt acattcacgc cctcccccca
     3841 catccgctct aaccgaaaag gaaggagtta gacaacctga agtctaggtc cctatttatt
     3901 tttttatagt tatgttagta ttaagaacgt tatttatatt tcaaattttt cttttttttc
     3961 tgtacagacg cgtgtacgca tgtaacatta tactgaaaac cttgcttgag aaggttttgg
     4021 gacgctcgaa ggctttaatt tgcggccaag cttggcgtaa tcatggtcat agctgtttcc
     4081 tgtgtgaaat tgttatccgc tcacaattcc acacaacata cgagccggaa gcataaagtg
     4141 taaagcctgg ggtgcctaat gagtgagcta actcacatta attgcgttgc gctcactgcc
     4201 cgctttccag tcgggaaacc tgtcgtgcca gctgcattaa tgaatcggcc aacgcgcggg
     4261 gagaggcggt ttgcgtattg ggcgctcttc cgcttcctcg ctcactgact cgctgcgctc
     4321 ggtcgttcgg ctgcggcgag cggtatcagc tcactcaaag gcggtaatac ggttatccac
     4381 agaatcaggg gataacgcag gaaagaacat gtgagcaaaa ggccagcaaa aggccaggaa
     4441 ccgtaaaaag gccgcgttgc tggcgttttt ccataggctc cgcccccctg acgagcatca
     4501 caaaaatcga cgctcaagtc agaggtggcg aaacccgaca ggactataaa gataccaggc
     4561 gtttccccct ggaagctccc tcgtgcgctc tcctgttccg accctgccgc ttaccggata
     4621 cctgtccgcc tttctccctt cgggaagcgt ggcgctttct catagctcac gctgtaggta
     4681 tctcagttcg gtgtaggtcg ttcgctccaa gctgggctgt gtgcacgaac cccccgttca
     4741 gcccgaccgc tgcgccttat ccggtaacta tcgtcttgag tccaacccgg taagacacga
     4801 cttatcgcca ctggcagcag ccactggtaa caggattagc agagcgaggt atgtaggcgg
     4861 tgctacagag ttcttgaagt ggtggcctaa ctacggctac actagaagga cagtatttgg
     4921 tatctgcgct ctgctgaagc cagttacctt cggaaaaaga gttggtagct cttgatccgg
     4981 caaacaaacc accgctggta gcggtggttt ttttgtttgc aagcagcaga ttacgcgcag
     5041 aaaaaaagga tctcaagaag atcctttgat cttttctacg gggtctgacg ctcagtggaa
     5101 cgaaaactca cgttaaggga ttttggtcat gagattatca aaaaggatct tcacctagat
     5161 ccttttaaat taaaaatgaa gttttaaatc aatctaaagt atatatgagt aaacttggtc
     5221 tgacagttac caatgcttaa tcagtgaggc acctatctca gcgatctgtc tatttcgttc
     5281 atccatagtt gcctgactcc ccgtcgtgta gataactacg atacgggagg gcttaccatc
     5341 tggccccagt gctgcaatga taccgcgaga cccacgctca ccggctccag atttatcagc
     5401 aataaaccag ccagccggaa gggccgagcg cagaagtggt cctgcaactt tatccgcctc
     5461 catccagtct attaattgtt gccgggaagc tagagtaagt agttcgccag ttaatagttt
     5521 gcgcaacgtt gttgccattg ctacaggcat cgtggtgtca cgctcgtcgt ttggtatggc
     5581 ttcattcagc tccggttccc aacgatcaag gcgagttaca tgatccccca tgttgtgcaa
     5641 aaaagcggtt agctccttcg gtcctccgat cgttgtcaga agtaagttgg ccgcagtgtt
     5701 atcactcatg gttatggcag cactgcataa ttctcttact gtcatgccat ccgtaagatg
     5761 cttttctgtg actggtgagt actcaaccaa gtcattctga gaatagtgta tgcggcgacc
     5821 gagttgctct tgcccggcgt caatacggga taataccgcg ccacatagca gaactttaaa
     5881 agtgctcatc attggaaaac gttcttcggg gcgaaaactc tcaaggatct taccgctgtt
     5941 gagatccagt tcgatgtaac ccactcgtgc acccaactga tcttcagcat cttttacttt
     6001 caccagcgtt tctgggtgag caaaaacagg aaggcaaaat gccgcaaaaa agggaataag
     6061 ggcgacacgg aaatgttgaa tactcatact cttccttttt caatattatt gaagcattta
     6121 tcagggttat tgtctcatga gcggatacat atttgaatgt atttagaaaa ataaacaaat
     6181 aggggttccg cgcacatttc cccgaaaagt gccacctgac gtctaagaaa ccattattat
     6241 catgacatta acctataaaa ataggcgtat cacgaggccc tttcgtcttc aagaattagc
     6301 ttttcaattc aattcatcat ttttttttta ttcttttttt tgatttcggt ttctttgaaa
     6361 tttttttgat tcggtaatct ccgaacagaa ggaagaacga aggaaggagc acagacttag
     6421 attggtatat atacgcatat gtagtgttga agaaacatga aattgcccag tattcttaac
     6481 ccaactgcac agaacaaaaa catgcaggaa acgaagataa atcatgtcga aagctacata
     6541 taaggaacgt gctgctactc atcctagtcc tgttgctgcc aagctattta atatcatgca
     6601 cgaaaagcaa acaaacttgt gtgcttcatt ggatgttcgt accaccaagg aattactgga
     6661 gttagttgaa gcattaggtc ccaaaatttg tttactaaaa acacatgtgg atatcttgac
     6721 tgatttttcc atggagggca cagttaagcc gctaaaggca ttatccgcca agtacaattt
     6781 tttactcttc gaagacagaa aatttgctga cattggtaat acagtcaaat tgcagtactc
     6841 tgcgggtgta tacagaatag cagaatgggc agacattacg aatgcacacg gtgtggtggg
     6901 cccaggtatt gttagcggtt tgaagcaggc ggcagaagaa gtaacaaagg aacctagagg
     6961 ccttttgatg ttagcagaat tgtcatgcaa gggctcccta tctactggag aatatactaa
     7021 gggtactgtt gacattgcga agagcgacaa agattttgtt atcggcttta ttgctcaaag
     7081 agacatgggt ggaagagatg aaggttacga ttggttgatt atgacacccg gtgtgggttt
     7141 agatgacaag ggagacgcat tgggtcaaca gtatagaacc gtggatgatg tggtctctac
     7201 aggatctgac attattattg ttggaagagg actatttgca aagggaaggg atgctaaggt
     7261 agagggtgaa cgttacagaa aagcaggctg ggaagcatat ttgagaagat gcggccagca
     7321 aaactaaaaa actgtattat aagtaaatgc atgtatacta aactcacaaa ttagagcttc
     7381 aatttaatta tatcagttat tacccaattc tcatgtttga cagcttatca tcgatcgtcc
     7441 aactgcatgg agatgagtcg tggcaagaat accaagagtt cctcggtttg ccagttatta
     7501 aaagactcgt atttccaaaa gactgcaaca tactactcag tgcagcttca cagaaacctc
     7561 attcgtttat tcccttgttt gattcagaag caggtgggac aggtgaactt ttggattgga
     7621 actcgatttc tgactgggtt ggaaggcaag agagccccga gagcttacat tttatgttag
     7681 ctggtggact gacgccagaa aatgttggtg atgcgcttag attaaatggc gttattggtg
     7741 ttgatgtaag cggaggtgtg gagacaaatg gtgtaaaaga ctctaacaaa atagcaaatt
     7801 tcgtcaaaaa tgctaagaaa taggttatta ctgagtagta tttatttaag tattgtttgt
     7861 gcacttgcct gcaagccttt tgaaaagcaa gcataaaaga tctaaacata aaatctgtaa
     7921 aataacaaga tgtaaagata atgctaaatc atttggcttt ttgattgatt gtacaggaaa
     7981 atatacatcg cagggggttg acttttacca tttcaccgca atggaatcaa acttgttgaa
     8041 gagaatgttc acaggcgcat acgctacaat gacccgattc ttgctagcct tttctcggtc
     8101 ttgcaaacaa ccgccggcag cttagtatat aaatacacat gtacatacct ctctccgtat
     8161 cctcgtaatc attttcttgt atttatcgtc ttttcgctgt aaaaacttta tcacacttat
     8221 ctcaaataca cttattaacc gcttttacta ttatcttcta cgctgacagt aatatcaaac
     8281 agtgacacat attaaacaca gtggtttctt tgcataaaca ccatcagcct caagtcgtca
     8341 agtaaagatt tcgtgttcat gcagatagat aacaatctat atgttgataa ttagcgttgc
     8401 ctcatcaatg cgagatccgt ttaaccggac cctagtgcac ttaccccacg ttcggtccac
     8461 tgtgtgccga acatgctcct tcactatttt aacatgtgga attaattctc atgtttgaca
     8521 gcttatcatc gaactctaag aggtgatact tatttactgt aaaactgtga cgataaaacc
     8581 ggaaggaaga ataagaaaac tcgaactgat ctataatgcc tattttctgt aaagagttta
     8641 agctatgaaa gcctcggcat tttggccgct cctaggtagt gctttttttc caaggacaaa
     8701 acagtttctt tttcttgagc aggttttatg tttcggtaat cataaacaat aaataaatta
     8761 tttcatttat gtttaaaaat aaaaaataaa aaagtatttt aaatttttaa aaaagttgat
     8821 tataagcatg tgaccttttg caagcaatta aattttgcaa tttgtgattt taggcaaaag
     8881 ttacaatttc tggctcgtgt aatatatgta tgctaaagtg aacttttaca aagtcgatat
     8941 ggacttagtc aaaagaaatt ttcttaaaaa tatatagcac tagccaattt agcacttctt
     9001 tatgagatat attatagact ttattaagcc agatttgtgt attatatgta tttacccggc
     9061 gaatcatgga catacattct gaaataggta atattctcta tggtgagaca gcatagataa
     9121 cctaggatac aagttaaaag ctagtactgt tttgcagtaa tttttttctt ttttataaga
     9181 atgttaccac ctaaataagt tataaagtca atagttaagt ttgatatttg attgtaaaat
     9241 accgtaatat atttgcatga tcaaaaggct caatgttgac tagccagcat gtcaaccact
     9301 atattgatca ccgatatatg gacttccaca ccaactagta atatgacaat aaattcaaga
     9361 tattcttcat gagaatggcc cagcgatata tgcggtgtga aataccgcac agatgcgtaa
     9421 ggagaaaata ccgcatcagg cgccattcgc cattcaggct gcgcaactgt tgggaagggc
     9481 gatcggtgcg ggcctcttcg ctattacgcc agctggcgaa agggggatgt gctgcaaggc
     9541 gattaagttg ggtaacgcca gggttttccc agtcacgacg ttgtaaaacg acggccagt
//
