# Supplementary material for: Functional Expression of Parasite Drug Targets and Their Human Orthologs in Yeast
Source: PLoS Negl Trop Dis. 2011 Oct 4;5(10):e1320. doi: 10.1371/journal.pntd.0001320 (PMC3186757; doi:10.1371/journal.pntd.0001320)
Supplement: Text S15 — pCMLmNMT. Sequence and features of the Leishmania major NMT complementation plasmid. (GBK) [file pntd.0001320.s027.gbk]

LOCUS       pCM_LmNMT      9368 bp    DNA     circular UNA 12-Jan-2011
DEFINITION  
FEATURES             Location/Qualifiers
     misc_feature    28..1035
                     /label=tTA\transactivator
     promoter        1036..1805
                     /label=CMV\promoter
     terminator      1817..2028
                     /label=ADH1\terminator
     misc_feature    2034..2133
                     /label=TetO\operator
     promoter        2134..2286
                     /label=CYC1\promoer
     CDS             2289..3554
                     /label=LmNMT
     terminator      3555..3816
                     /label=CYC1\terminator
     rep_origin      4232..4243
                     /label=pMB1\ori
     CDS             complement(4996..5856)
                     /label=AmpR
     CDS             6293..7095
                     /label=URA3
     rep_origin      7433..8177
                     /label=ARS1
     rep_origin      8178..9154
                     /label=CEN\4
ORIGIN
        1 gaattcttat tacgatcctc gcgcccccta cccaccgtac tcgtcaattc caagggcatc
       61 ggtaaacatc tgctcaaact cgaagtcggc catatccaga gcgccgtagg gggcggagtc
      121 gtggggggta aatcccggac ccggggaatc cccgtccccc aacatgtcca gatcgaaatc
      181 gtctagcgcg tcggcatgcg ccatcgccac gtcctcgccg tctaagtgga gctcgtcccc
      241 caggctgaca tcggtcgggg gggccgtcga cagtctgcgc gtgtgtcccg cggggagaaa
      301 ggacaggcgc ggagccgcca gccccgcctc ttcgggggcg tcgtcgtccg ggagatcgag
      361 caggccctcg atggtagacc cgtaattgtt tttcgtacgc gcgcggctgt acgcggaccc
      421 actttcacat ttaagttgtt tttctaatcc gcatatgatc aattcaaggc cgaataagaa
      481 ggctggctct gcaccttggt gatcaaataa ttcgatagct tgtcgtaata atggcggcat
      541 actatcagta gtaggtgttt ccctttcttc tttagcgact tgatgctctt gatcttccaa
      601 tacgcaacct aaagtaaaat gccccacagc gctgagtgca tataatgcat tctctagtga
      661 aaaaccttgt tggcataaaa aggctaattg attttcgaga gtttcatact gtttttctgt
      721 aggccgtgta cctaaatgta cttttgctcc atcgcgatga cttagtaaag cacatctaaa
      781 acttttagcg ttattacgta aaaaatcttg ccagctttcc ccttctaaag ggcaaaagtg
      841 agtatggtgc ctatctaaca tctcaatggc taaggcgtcg agcaaagccc gcttattttt
      901 tacatgccaa tacaatgtag gctgctctac acctagcttc tgggcgagtt tacgggttgt
      961 taaaccttcg attccgacct cattaagcag ctctaatgcg ctgttaatca ctttactttt
     1021 atctaatcta gacatatgaa ttaattcggg ccgcggaggc tggatcggtc ccggtgtctt
     1081 ctatggaggt caaaacagcg tggatggcgt ctccaggcga tctgacggtt cactaaacga
     1141 gctctgctta tatagacctc ccaccgtaca cgcctaccgc ccatttgcgt caatggggcg
     1201 gagttgttac gacattttgg aaagtcccgt tgattttggt gccaaaacaa actcccattg
     1261 acgtcaatgg ggtggagact tggaaatccc cgtgagtcaa accgctatcc acgcccattg
     1321 atgtactgcc aaaaccgcat caccatggta atagcgatga ctaatacgta gatgtactgc
     1381 caagtaggaa agtcccataa ggtcatgtac tgggcataat gccaggcggg ccatttaccg
     1441 tcattgacgt caataggggg cgtacttggc atatgataca cttgatgtac tgccaagtgg
     1501 gcagtttagc gtaaatactc cacccattga cgtcaatgga aagtccctat tggcgttact
     1561 atgggaacat acgtcattat tgacgtcaat gggcgggggt cgttgggcgg tcagccaggc
     1621 gggccattta ccgtaagtta tgtaacgcgg aactccatat atgggctatg aactaatgac
     1681 cccgtaattg attactatta ataactagtc aataatcaat gtcaacatgg cggtaatgtt
     1741 ggacatgagc caatataaat gtacatatta tgatatggat acaacgtatg caatgggcca
     1801 agctcctcga gtaattcgcg ccacttctaa ataagcgaat ttcttatgat ttatgatttt
     1861 tattattaaa taagttataa aaaaaataag tgtatacaaa ttttaaagtg actcttaggt
     1921 tttaaaacga aaattcttgt tcttgagtaa ctctttcctg taggtcaggt tgctttctca
     1981 ggtatagcat gaggtcgctc ttattgacca cacctctacc ggcagatcaa ttcctcgatc
     2041 cctatcagtg atagagagtc gacaaagtcg agtttctcga tccctatcag tgatagagag
     2101 tcgacaaagt cgagtttctc gatcgagacc actgcatgca tgtgctctgt atgtatataa
     2161 aactcttgtt ttcttctttt ctctaaatat tctttcctta tacattaggt cctttgtagc
     2221 ataaattact atacttctat agacacgcaa acacaaatac acacactaaa ttaccggatc
     2281 aattcgggat gtctcgcaat ccatcgaact ccgacgctgc gcatgcgttc tggagcacac
     2341 agcccgtacc gcagacggaa gatgagacgg agaaaattgt gttcgctggt ccgatggacg
     2401 agccaaagac ggtagccgat attcctgagg agccgtaccc gatcgccagc acatttgagt
     2461 ggtggacgcc gaacatggag gcggccgacg acattcacgc aatttacgag cttcttcggg
     2521 ataactacgt cgaagacgac gacagcatgt ttcgtttcaa ctactccgag gagtttcttc
     2581 agtgggcact atgcccaccg aactacatcc cggactggca cgttgcagtt cgccgaaagg
     2641 cggataagaa gctgctggcc ttcattgccg gcgttcccgt gacgttgcgc atgggcactc
     2701 ccaagtacat gaaggtgaaa gcacaggaaa agggcgaagg ggaggaggcg gccaagtatg
     2761 atgaaccccg tcacatctgc gaaatcaact ttctctgtgt ccacaagcaa ctccgggaga
     2821 agcggcttgc cccgattttg atcaaagagg cgacgcgccg cgtgaaccgc accaacgtgt
     2881 ggcaggcggt gtacacggct ggggtgctgc tacccactcc gtatgcatca gggcagtact
     2941 tccaccgcag cctgaacccc gagaagcttg tggagatccg cttcagcggc attccagcac
     3001 agtaccaaaa gtttcagaac ccaatggcga tgctgaagcg caactaccag ctgccaagcg
     3061 cgccgaagaa ctctggtctt cgtgaaatga agccgtctga cgttccgcag gtgcggcgga
     3121 ttctcatgaa ctacctggac agcttcgatg taggtcccgt ctttagcgat gccgagatca
     3181 gccactacct ccttccacgc gacggtgtgg tcttcaccta cgtggtggaa aacgacaaga
     3241 aggtgaccga cttcttttcc ttctatcgaa ttccgtcgac tgtgattggg aacagcaatt
     3301 acaaccttct gaacgcagct tacgttcact actatgccgc gacgagtata cctttgcatc
     3361 aactcattct cgaccttttg atcgtggcgc attcacgcgg cttcgacgtg tgcaatatgg
     3421 tagagatcct cgacaaccgg tctttcgttg agcagctcaa gtttggcgcc ggcgacggtc
     3481 atcttcgata ttacttctac aactgggcgt atccaaagat caagccttct caggttgcct
     3541 tggtgatgct gtaggagggc cgcatcatgt aattagttat gtcacgctta cattcacgcc
     3601 ctccccccac atccgctcta accgaaaagg aaggagttag acaacctgaa gtctaggtcc
     3661 ctatttattt ttttatagtt atgttagtat taagaacgtt atttatattt caaatttttc
     3721 ttttttttct gtacagacgc gtgtacgcat gtaacattat actgaaaacc ttgcttgaga
     3781 aggttttggg acgctcgaag gctttaattt gcggccaagc ttggcgtaat catggtcata
     3841 gctgtttcct gtgtgaaatt gttatccgct cacaattcca cacaacatac gagccggaag
     3901 cataaagtgt aaagcctggg gtgcctaatg agtgagctaa ctcacattaa ttgcgttgcg
     3961 ctcactgccc gctttccagt cgggaaacct gtcgtgccag ctgcattaat gaatcggcca
     4021 acgcgcgggg agaggcggtt tgcgtattgg gcgctcttcc gcttcctcgc tcactgactc
     4081 gctgcgctcg gtcgttcggc tgcggcgagc ggtatcagct cactcaaagg cggtaatacg
     4141 gttatccaca gaatcagggg ataacgcagg aaagaacatg tgagcaaaag gccagcaaaa
     4201 ggccaggaac cgtaaaaagg ccgcgttgct ggcgtttttc cataggctcc gcccccctga
     4261 cgagcatcac aaaaatcgac gctcaagtca gaggtggcga aacccgacag gactataaag
     4321 ataccaggcg tttccccctg gaagctccct cgtgcgctct cctgttccga ccctgccgct
     4381 taccggatac ctgtccgcct ttctcccttc gggaagcgtg gcgctttctc atagctcacg
     4441 ctgtaggtat ctcagttcgg tgtaggtcgt tcgctccaag ctgggctgtg tgcacgaacc
     4501 ccccgttcag cccgaccgct gcgccttatc cggtaactat cgtcttgagt ccaacccggt
     4561 aagacacgac ttatcgccac tggcagcagc cactggtaac aggattagca gagcgaggta
     4621 tgtaggcggt gctacagagt tcttgaagtg gtggcctaac tacggctaca ctagaaggac
     4681 agtatttggt atctgcgctc tgctgaagcc agttaccttc ggaaaaagag ttggtagctc
     4741 ttgatccggc aaacaaacca ccgctggtag cggtggtttt tttgtttgca agcagcagat
     4801 tacgcgcaga aaaaaaggat ctcaagaaga tcctttgatc ttttctacgg ggtctgacgc
     4861 tcagtggaac gaaaactcac gttaagggat tttggtcatg agattatcaa aaaggatctt
     4921 cacctagatc cttttaaatt aaaaatgaag ttttaaatca atctaaagta tatatgagta
     4981 aacttggtct gacagttacc aatgcttaat cagtgaggca cctatctcag cgatctgtct
     5041 atttcgttca tccatagttg cctgactccc cgtcgtgtag ataactacga tacgggaggg
     5101 cttaccatct ggccccagtg ctgcaatgat accgcgagac ccacgctcac cggctccaga
     5161 tttatcagca ataaaccagc cagccggaag ggccgagcgc agaagtggtc ctgcaacttt
     5221 atccgcctcc atccagtcta ttaattgttg ccgggaagct agagtaagta gttcgccagt
     5281 taatagtttg cgcaacgttg ttgccattgc tacaggcatc gtggtgtcac gctcgtcgtt
     5341 tggtatggct tcattcagct ccggttccca acgatcaagg cgagttacat gatcccccat
     5401 gttgtgcaaa aaagcggtta gctccttcgg tcctccgatc gttgtcagaa gtaagttggc
     5461 cgcagtgtta tcactcatgg ttatggcagc actgcataat tctcttactg tcatgccatc
     5521 cgtaagatgc ttttctgtga ctggtgagta ctcaaccaag tcattctgag aatagtgtat
     5581 gcggcgaccg agttgctctt gcccggcgtc aatacgggat aataccgcgc cacatagcag
     5641 aactttaaaa gtgctcatca ttggaaaacg ttcttcgggg cgaaaactct caaggatctt
     5701 accgctgttg agatccagtt cgatgtaacc cactcgtgca cccaactgat cttcagcatc
     5761 ttttactttc accagcgttt ctgggtgagc aaaaacagga aggcaaaatg ccgcaaaaaa
     5821 gggaataagg gcgacacgga aatgttgaat actcatactc ttcctttttc aatattattg
     5881 aagcatttat cagggttatt gtctcatgag cggatacata tttgaatgta tttagaaaaa
     5941 taaacaaata ggggttccgc gcacatttcc ccgaaaagtg ccacctgacg tctaagaaac
     6001 cattattatc atgacattaa cctataaaaa taggcgtatc acgaggccct ttcgtcttca
     6061 agaattagct tttcaattca attcatcatt ttttttttat tctttttttt gatttcggtt
     6121 tctttgaaat ttttttgatt cggtaatctc cgaacagaag gaagaacgaa ggaaggagca
     6181 cagacttaga ttggtatata tacgcatatg tagtgttgaa gaaacatgaa attgcccagt
     6241 attcttaacc caactgcaca gaacaaaaac atgcaggaaa cgaagataaa tcatgtcgaa
     6301 agctacatat aaggaacgtg ctgctactca tcctagtcct gttgctgcca agctatttaa
     6361 tatcatgcac gaaaagcaaa caaacttgtg tgcttcattg gatgttcgta ccaccaagga
     6421 attactggag ttagttgaag cattaggtcc caaaatttgt ttactaaaaa cacatgtgga
     6481 tatcttgact gatttttcca tggagggcac agttaagccg ctaaaggcat tatccgccaa
     6541 gtacaatttt ttactcttcg aagacagaaa atttgctgac attggtaata cagtcaaatt
     6601 gcagtactct gcgggtgtat acagaatagc agaatgggca gacattacga atgcacacgg
     6661 tgtggtgggc ccaggtattg ttagcggttt gaagcaggcg gcagaagaag taacaaagga
     6721 acctagaggc cttttgatgt tagcagaatt gtcatgcaag ggctccctat ctactggaga
     6781 atatactaag ggtactgttg acattgcgaa gagcgacaaa gattttgtta tcggctttat
     6841 tgctcaaaga gacatgggtg gaagagatga aggttacgat tggttgatta tgacacccgg
     6901 tgtgggttta gatgacaagg gagacgcatt gggtcaacag tatagaaccg tggatgatgt
     6961 ggtctctaca ggatctgaca ttattattgt tggaagagga ctatttgcaa agggaaggga
     7021 tgctaaggta gagggtgaac gttacagaaa agcaggctgg gaagcatatt tgagaagatg
     7081 cggccagcaa aactaaaaaa ctgtattata agtaaatgca tgtatactaa actcacaaat
     7141 tagagcttca atttaattat atcagttatt acccaattct catgtttgac agcttatcat
     7201 cgatcgtcca actgcatgga gatgagtcgt ggcaagaata ccaagagttc ctcggtttgc
     7261 cagttattaa aagactcgta tttccaaaag actgcaacat actactcagt gcagcttcac
     7321 agaaacctca ttcgtttatt cccttgtttg attcagaagc aggtgggaca ggtgaacttt
     7381 tggattggaa ctcgatttct gactgggttg gaaggcaaga gagccccgag agcttacatt
     7441 ttatgttagc tggtggactg acgccagaaa atgttggtga tgcgcttaga ttaaatggcg
     7501 ttattggtgt tgatgtaagc ggaggtgtgg agacaaatgg tgtaaaagac tctaacaaaa
     7561 tagcaaattt cgtcaaaaat gctaagaaat aggttattac tgagtagtat ttatttaagt
     7621 attgtttgtg cacttgcctg caagcctttt gaaaagcaag cataaaagat ctaaacataa
     7681 aatctgtaaa ataacaagat gtaaagataa tgctaaatca tttggctttt tgattgattg
     7741 tacaggaaaa tatacatcgc agggggttga cttttaccat ttcaccgcaa tggaatcaaa
     7801 cttgttgaag agaatgttca caggcgcata cgctacaatg acccgattct tgctagcctt
     7861 ttctcggtct tgcaaacaac cgccggcagc ttagtatata aatacacatg tacatacctc
     7921 tctccgtatc ctcgtaatca ttttcttgta tttatcgtct tttcgctgta aaaactttat
     7981 cacacttatc tcaaatacac ttattaaccg cttttactat tatcttctac gctgacagta
     8041 atatcaaaca gtgacacata ttaaacacag tggtttcttt gcataaacac catcagcctc
     8101 aagtcgtcaa gtaaagattt cgtgttcatg cagatagata acaatctata tgttgataat
     8161 tagcgttgcc tcatcaatgc gagatccgtt taaccggacc ctagtgcact taccccacgt
     8221 tcggtccact gtgtgccgaa catgctcctt cactatttta acatgtggaa ttaattctca
     8281 tgtttgacag cttatcatcg aactctaaga ggtgatactt atttactgta aaactgtgac
     8341 gataaaaccg gaaggaagaa taagaaaact cgaactgatc tataatgcct attttctgta
     8401 aagagtttaa gctatgaaag cctcggcatt ttggccgctc ctaggtagtg ctttttttcc
     8461 aaggacaaaa cagtttcttt ttcttgagca ggttttatgt ttcggtaatc ataaacaata
     8521 aataaattat ttcatttatg tttaaaaata aaaaataaaa aagtatttta aatttttaaa
     8581 aaagttgatt ataagcatgt gaccttttgc aagcaattaa attttgcaat ttgtgatttt
     8641 aggcaaaagt tacaatttct ggctcgtgta atatatgtat gctaaagtga acttttacaa
     8701 agtcgatatg gacttagtca aaagaaattt tcttaaaaat atatagcact agccaattta
     8761 gcacttcttt atgagatata ttatagactt tattaagcca gatttgtgta ttatatgtat
     8821 ttacccggcg aatcatggac atacattctg aaataggtaa tattctctat ggtgagacag
     8881 catagataac ctaggataca agttaaaagc tagtactgtt ttgcagtaat ttttttcttt
     8941 tttataagaa tgttaccacc taaataagtt ataaagtcaa tagttaagtt tgatatttga
     9001 ttgtaaaata ccgtaatata tttgcatgat caaaaggctc aatgttgact agccagcatg
     9061 tcaaccacta tattgatcac cgatatatgg acttccacac caactagtaa tatgacaata
     9121 aattcaagat attcttcatg agaatggccc agcgatatat gcggtgtgaa ataccgcaca
     9181 gatgcgtaag gagaaaatac cgcatcaggc gccattcgcc attcaggctg cgcaactgtt
     9241 gggaagggcg atcggtgcgg gcctcttcgc tattacgcca gctggcgaaa gggggatgtg
     9301 ctgcaaggcg attaagttgg gtaacgccag ggttttccca gtcacgacgt tgtaaaacga
     9361 cggccagt
//
