# Supplementary material for: Functional Expression of Parasite Drug Targets and Their Human Orthologs in Yeast
Source: PLoS Negl Trop Dis. 2011 Oct 4;5(10):e1320. doi: 10.1371/journal.pntd.0001320 (PMC3186757; doi:10.1371/journal.pntd.0001320)
Supplement: Text S17 — pCMSmPGK. Sequence and features of the Schistosoma mansoni PGK complementation plasmid. (GBK) [file pntd.0001320.s029.gbk]

LOCUS       pCM_SmPGK      9353 bp    DNA     circular UNA 13-Jan-2011
DEFINITION  
FEATURES             Location/Qualifiers
     misc_feature    28..1035
                     /label="tTA transactivator"
     promoter        1036..1805
                     /label="CMV promoter"
     terminator      1817..2028
                     /label="ADH1 terminator"
     misc_feature    2034..2133
                     /label="TetO operator"
     promoter        2134..2286
                     /label="CYC1 promoter"
     CDS             2289..3539
                     /label=SmPGK
     terminator      3540..3801
                     /label="CYC1 terminator"
     rep_origin      4217..4228
                     /label="pMB1 ori"
     CDS             complement(4981..5841)
                     /label=AmpR
     CDS             6278..7080
                     /label=URA3
     rep_origin      7418..8162
                     /label=ARS1
     rep_origin      8163..9139
                     /label="CEN 4"
ORIGIN
        1 GAATTCTTAT TACGATCCTC GCGCCCCCTA CCCACCGTAC TCGTCAATTC CAAGGGCATC
       61 GGTAAACATC TGCTCAAACT CGAAGTCGGC CATATCCAGA GCGCCGTAGG GGGCGGAGTC
      121 GTGGGGGGTA AATCCCGGAC CCGGGGAATC CCCGTCCCCC AACATGTCCA GATCGAAATC
      181 GTCTAGCGCG TCGGCATGCG CCATCGCCAC GTCCTCGCCG TCTAAGTGGA GCTCGTCCCC
      241 CAGGCTGACA TCGGTCGGGG GGGCCGTCGA CAGTCTGCGC GTGTGTCCCG CGGGGAGAAA
      301 GGACAGGCGC GGAGCCGCCA GCCCCGCCTC TTCGGGGGCG TCGTCGTCCG GGAGATCGAG
      361 CAGGCCCTCG ATGGTAGACC CGTAATTGTT TTTCGTACGC GCGCGGCTGT ACGCGGACCC
      421 ACTTTCACAT TTAAGTTGTT TTTCTAATCC GCATATGATC AATTCAAGGC CGAATAAGAA
      481 GGCTGGCTCT GCACCTTGGT GATCAAATAA TTCGATAGCT TGTCGTAATA ATGGCGGCAT
      541 ACTATCAGTA GTAGGTGTTT CCCTTTCTTC TTTAGCGACT TGATGCTCTT GATCTTCCAA
      601 TACGCAACCT AAAGTAAAAT GCCCCACAGC GCTGAGTGCA TATAATGCAT TCTCTAGTGA
      661 AAAACCTTGT TGGCATAAAA AGGCTAATTG ATTTTCGAGA GTTTCATACT GTTTTTCTGT
      721 AGGCCGTGTA CCTAAATGTA CTTTTGCTCC ATCGCGATGA CTTAGTAAAG CACATCTAAA
      781 ACTTTTAGCG TTATTACGTA AAAAATCTTG CCAGCTTTCC CCTTCTAAAG GGCAAAAGTG
      841 AGTATGGTGC CTATCTAACA TCTCAATGGC TAAGGCGTCG AGCAAAGCCC GCTTATTTTT
      901 TACATGCCAA TACAATGTAG GCTGCTCTAC ACCTAGCTTC TGGGCGAGTT TACGGGTTGT
      961 TAAACCTTCG ATTCCGACCT CATTAAGCAG CTCTAATGCG CTGTTAATCA CTTTACTTTT
     1021 ATCTAATCTA GACATATGAA TTAATTCGGG CCGCGGAGGC TGGATCGGTC CCGGTGTCTT
     1081 CTATGGAGGT CAAAACAGCG TGGATGGCGT CTCCAGGCGA TCTGACGGTT CACTAAACGA
     1141 GCTCTGCTTA TATAGACCTC CCACCGTACA CGCCTACCGC CCATTTGCGT CAATGGGGCG
     1201 GAGTTGTTAC GACATTTTGG AAAGTCCCGT TGATTTTGGT GCCAAAACAA ACTCCCATTG
     1261 ACGTCAATGG GGTGGAGACT TGGAAATCCC CGTGAGTCAA ACCGCTATCC ACGCCCATTG
     1321 ATGTACTGCC AAAACCGCAT CACCATGGTA ATAGCGATGA CTAATACGTA GATGTACTGC
     1381 CAAGTAGGAA AGTCCCATAA GGTCATGTAC TGGGCATAAT GCCAGGCGGG CCATTTACCG
     1441 TCATTGACGT CAATAGGGGG CGTACTTGGC ATATGATACA CTTGATGTAC TGCCAAGTGG
     1501 GCAGTTTAGC GTAAATACTC CACCCATTGA CGTCAATGGA AAGTCCCTAT TGGCGTTACT
     1561 ATGGGAACAT ACGTCATTAT TGACGTCAAT GGGCGGGGGT CGTTGGGCGG TCAGCCAGGC
     1621 GGGCCATTTA CCGTAAGTTA TGTAACGCGG AACTCCATAT ATGGGCTATG AACTAATGAC
     1681 CCCGTAATTG ATTACTATTA ATAACTAGTC AATAATCAAT GTCAACATGG CGGTAATGTT
     1741 GGACATGAGC CAATATAAAT GTACATATTA TGATATGGAT ACAACGTATG CAATGGGCCA
     1801 AGCTCCTCGA GTAATTCGCG CCACTTCTAA ATAAGCGAAT TTCTTATGAT TTATGATTTT
     1861 TATTATTAAA TAAGTTATAA AAAAAATAAG TGTATACAAA TTTTAAAGTG ACTCTTAGGT
     1921 TTTAAAACGA AAATTCTTGT TCTTGAGTAA CTCTTTCCTG TAGGTCAGGT TGCTTTCTCA
     1981 GGTATAGCAT GAGGTCGCTC TTATTGACCA CACCTCTACC GGCAGATCAA TTCCTCGATC
     2041 CCTATCAGTG ATAGAGAGTC GACAAAGTCG AGTTTCTCGA TCCCTATCAG TGATAGAGAG
     2101 TCGACAAAGT CGAGTTTCTC GATCGAGACC ACTGCATGCA TGTGCTCTGT ATGTATATAA
     2161 AACTCTTGTT TTCTTCTTTT CTCTAAATAT TCTTTCCTTA TACATTAGGT CCTTTGTAGC
     2221 ATAAATTACT ATACTTCTAT AGACACGCAA ACACAAATAC ACACACTAAA TTACCGGATC
     2281 AATTCGGGAT GGGTTTGTCG AAGCTTAGTA TTTCAGATGT TGACCTTAAA GGAAAACGTG
     2341 TTCTTATTCG AGTTGATTTT AACGTCCCTA TGAAAGATGG GAAAGTCACT AACACTCAAA
     2401 GAATAGCAGC TGCCATACCA ACTATTAAAT ATGCTTTGGA TAAGGGGGCC AAAAGTGTCG
     2461 TCTTAATGTC CCATTTAGGT CGGCCAGATG GGCACAAAGT TGATAAGTAT TCTCTAAAGC
     2521 CTGTGTGCCC TGAAGTGTCA AAGTTGTTAG GCAAAGAAGT TACGTTCCTC AATGATTGTG
     2581 TTGGGCCTGA CGTAGTTAAC GCATGTGCCA ATCCTGCTCC CGGAAGCGTT TTTTTGCTAG
     2641 AGAATCTACG CTTTCACGTT GAAGAGGAAG GAAAAGGTGT CTCACCAACC GGCGAAAAAA
     2701 CAAAAGCCAC TGCTGACCAA ATCAAGGCTT TCAGTGAGAG TCTAACAAAA CTTGGTGATG
     2761 TCTACGTCAA CGATGCCTTT GGGACGGCAC ATAGAGCTCA TGCTTCTATG GTCGGCTGCC
     2821 AACTACCACA AAAAGCCTGT GGATTTCTCA TGAATAAAGA ATTGACATAC TTCGCCAAAG
     2881 CTCTGGAAAA TCCAGAACGC CCTTTCTTAG CTATTTTAGG AGGTGCCAAG GTTAGCGACA
     2941 AGATCCAGTT GATCAATAAT ATGCTTGACA AAGTTAATGA ATTAATCATC GGTGGTGGGA
     3001 TGGCGTATAC ATTTCTTAAG CAAATACACA ATATGCATAT AGGAAATAGT TTATTTGATG
     3061 CACCGGGTGC AGAAATTGTT CATAAAGTAA TGGAAACTGC AAAGGCTAAA AATGTTGCAA
     3121 TTCACTTACC GGTTGATTTC GTAACTGCCG ATAAATTTGC TGATGATGCG AACACCGAAA
     3181 TAAGAACTAT ACAATCCGGA ATTGCCGATG GTTGGATGGG ATTAGATATT GGTCCGAAAA
     3241 CAATTGAAGA ATTCAGTAAA GTGATTAGTC GTGCCAAAAC TATTGTTTGG AACGGTCCGA
     3301 TGGGTGTTTT TGAAATGGAC AAATTTGCAA CAGGAACAAA AGCAGCAATG GATGAAGTAG
     3361 TCAAAGCTAC TAAAAATGGT GCTACAACTA TTATTGGTGG TGGTGACACC GCAACATGCT
     3421 GCGCCAAATG GGACACAGAA GACAAAGTTA GTCATGTCAG TACTGGTGGT GGTGCTAGTC
     3481 TTGAACTTCT CGAAGGTAAA CAATTACCCG GAGTTGTTGC ACTTACGGAT GCTCATTAAG
     3541 AGGGCCGCAT CATGTAATTA GTTATGTCAC GCTTACATTC ACGCCCTCCC CCCACATCCG
     3601 CTCTAACCGA AAAGGAAGGA GTTAGACAAC CTGAAGTCTA GGTCCCTATT TATTTTTTTA
     3661 TAGTTATGTT AGTATTAAGA ACGTTATTTA TATTTCAAAT TTTTCTTTTT TTTCTGTACA
     3721 GACGCGTGTA CGCATGTAAC ATTATACTGA AAACCTTGCT TGAGAAGGTT TTGGGACGCT
     3781 CGAAGGCTTT AATTTGCGGC CAAGCTTGGC GTAATCATGG TCATAGCTGT TTCCTGTGTG
     3841 AAATTGTTAT CCGCTCACAA TTCCACACAA CATACGAGCC GGAAGCATAA AGTGTAAAGC
     3901 CTGGGGTGCC TAATGAGTGA GCTAACTCAC ATTAATTGCG TTGCGCTCAC TGCCCGCTTT
     3961 CCAGTCGGGA AACCTGTCGT GCCAGCTGCA TTAATGAATC GGCCAACGCG CGGGGAGAGG
     4021 CGGTTTGCGT ATTGGGCGCT CTTCCGCTTC CTCGCTCACT GACTCGCTGC GCTCGGTCGT
     4081 TCGGCTGCGG CGAGCGGTAT CAGCTCACTC AAAGGCGGTA ATACGGTTAT CCACAGAATC
     4141 AGGGGATAAC GCAGGAAAGA ACATGTGAGC AAAAGGCCAG CAAAAGGCCA GGAACCGTAA
     4201 AAAGGCCGCG TTGCTGGCGT TTTTCCATAG GCTCCGCCCC CCTGACGAGC ATCACAAAAA
     4261 TCGACGCTCA AGTCAGAGGT GGCGAAACCC GACAGGACTA TAAAGATACC AGGCGTTTCC
     4321 CCCTGGAAGC TCCCTCGTGC GCTCTCCTGT TCCGACCCTG CCGCTTACCG GATACCTGTC
     4381 CGCCTTTCTC CCTTCGGGAA GCGTGGCGCT TTCTCATAGC TCACGCTGTA GGTATCTCAG
     4441 TTCGGTGTAG GTCGTTCGCT CCAAGCTGGG CTGTGTGCAC GAACCCCCCG TTCAGCCCGA
     4501 CCGCTGCGCC TTATCCGGTA ACTATCGTCT TGAGTCCAAC CCGGTAAGAC ACGACTTATC
     4561 GCCACTGGCA GCAGCCACTG GTAACAGGAT TAGCAGAGCG AGGTATGTAG GCGGTGCTAC
     4621 AGAGTTCTTG AAGTGGTGGC CTAACTACGG CTACACTAGA AGGACAGTAT TTGGTATCTG
     4681 CGCTCTGCTG AAGCCAGTTA CCTTCGGAAA AAGAGTTGGT AGCTCTTGAT CCGGCAAACA
     4741 AACCACCGCT GGTAGCGGTG GTTTTTTTGT TTGCAAGCAG CAGATTACGC GCAGAAAAAA
     4801 AGGATCTCAA GAAGATCCTT TGATCTTTTC TACGGGGTCT GACGCTCAGT GGAACGAAAA
     4861 CTCACGTTAA GGGATTTTGG TCATGAGATT ATCAAAAAGG ATCTTCACCT AGATCCTTTT
     4921 AAATTAAAAA TGAAGTTTTA AATCAATCTA AAGTATATAT GAGTAAACTT GGTCTGACAG
     4981 TTACCAATGC TTAATCAGTG AGGCACCTAT CTCAGCGATC TGTCTATTTC GTTCATCCAT
     5041 AGTTGCCTGA CTCCCCGTCG TGTAGATAAC TACGATACGG GAGGGCTTAC CATCTGGCCC
     5101 CAGTGCTGCA ATGATACCGC GAGACCCACG CTCACCGGCT CCAGATTTAT CAGCAATAAA
     5161 CCAGCCAGCC GGAAGGGCCG AGCGCAGAAG TGGTCCTGCA ACTTTATCCG CCTCCATCCA
     5221 GTCTATTAAT TGTTGCCGGG AAGCTAGAGT AAGTAGTTCG CCAGTTAATA GTTTGCGCAA
     5281 CGTTGTTGCC ATTGCTACAG GCATCGTGGT GTCACGCTCG TCGTTTGGTA TGGCTTCATT
     5341 CAGCTCCGGT TCCCAACGAT CAAGGCGAGT TACATGATCC CCCATGTTGT GCAAAAAAGC
     5401 GGTTAGCTCC TTCGGTCCTC CGATCGTTGT CAGAAGTAAG TTGGCCGCAG TGTTATCACT
     5461 CATGGTTATG GCAGCACTGC ATAATTCTCT TACTGTCATG CCATCCGTAA GATGCTTTTC
     5521 TGTGACTGGT GAGTACTCAA CCAAGTCATT CTGAGAATAG TGTATGCGGC GACCGAGTTG
     5581 CTCTTGCCCG GCGTCAATAC GGGATAATAC CGCGCCACAT AGCAGAACTT TAAAAGTGCT
     5641 CATCATTGGA AAACGTTCTT CGGGGCGAAA ACTCTCAAGG ATCTTACCGC TGTTGAGATC
     5701 CAGTTCGATG TAACCCACTC GTGCACCCAA CTGATCTTCA GCATCTTTTA CTTTCACCAG
     5761 CGTTTCTGGG TGAGCAAAAA CAGGAAGGCA AAATGCCGCA AAAAAGGGAA TAAGGGCGAC
     5821 ACGGAAATGT TGAATACTCA TACTCTTCCT TTTTCAATAT TATTGAAGCA TTTATCAGGG
     5881 TTATTGTCTC ATGAGCGGAT ACATATTTGA ATGTATTTAG AAAAATAAAC AAATAGGGGT
     5941 TCCGCGCACA TTTCCCCGAA AAGTGCCACC TGACGTCTAA GAAACCATTA TTATCATGAC
     6001 ATTAACCTAT AAAAATAGGC GTATCACGAG GCCCTTTCGT CTTCAAGAAT TAGCTTTTCA
     6061 ATTCAATTCA TCATTTTTTT TTTATTCTTT TTTTTGATTT CGGTTTCTTT GAAATTTTTT
     6121 TGATTCGGTA ATCTCCGAAC AGAAGGAAGA ACGAAGGAAG GAGCACAGAC TTAGATTGGT
     6181 ATATATACGC ATATGTAGTG TTGAAGAAAC ATGAAATTGC CCAGTATTCT TAACCCAACT
     6241 GCACAGAACA AAAACATGCA GGAAACGAAG ATAAATCATG TCGAAAGCTA CATATAAGGA
     6301 ACGTGCTGCT ACTCATCCTA GTCCTGTTGC TGCCAAGCTA TTTAATATCA TGCACGAAAA
     6361 GCAAACAAAC TTGTGTGCTT CATTGGATGT TCGTACCACC AAGGAATTAC TGGAGTTAGT
     6421 TGAAGCATTA GGTCCCAAAA TTTGTTTACT AAAAACACAT GTGGATATCT TGACTGATTT
     6481 TTCCATGGAG GGCACAGTTA AGCCGCTAAA GGCATTATCC GCCAAGTACA ATTTTTTACT
     6541 CTTCGAAGAC AGAAAATTTG CTGACATTGG TAATACAGTC AAATTGCAGT ACTCTGCGGG
     6601 TGTATACAGA ATAGCAGAAT GGGCAGACAT TACGAATGCA CACGGTGTGG TGGGCCCAGG
     6661 TATTGTTAGC GGTTTGAAGC AGGCGGCAGA AGAAGTAACA AAGGAACCTA GAGGCCTTTT
     6721 GATGTTAGCA GAATTGTCAT GCAAGGGCTC CCTATCTACT GGAGAATATA CTAAGGGTAC
     6781 TGTTGACATT GCGAAGAGCG ACAAAGATTT TGTTATCGGC TTTATTGCTC AAAGAGACAT
     6841 GGGTGGAAGA GATGAAGGTT ACGATTGGTT GATTATGACA CCCGGTGTGG GTTTAGATGA
     6901 CAAGGGAGAC GCATTGGGTC AACAGTATAG AACCGTGGAT GATGTGGTCT CTACAGGATC
     6961 TGACATTATT ATTGTTGGAA GAGGACTATT TGCAAAGGGA AGGGATGCTA AGGTAGAGGG
     7021 TGAACGTTAC AGAAAAGCAG GCTGGGAAGC ATATTTGAGA AGATGCGGCC AGCAAAACTA
     7081 AAAAACTGTA TTATAAGTAA ATGCATGTAT ACTAAACTCA CAAATTAGAG CTTCAATTTA
     7141 ATTATATCAG TTATTACCCA ATTCTCATGT TTGACAGCTT ATCATCGATC GTCCAACTGC
     7201 ATGGAGATGA GTCGTGGCAA GAATACCAAG AGTTCCTCGG TTTGCCAGTT ATTAAAAGAC
     7261 TCGTATTTCC AAAAGACTGC AACATACTAC TCAGTGCAGC TTCACAGAAA CCTCATTCGT
     7321 TTATTCCCTT GTTTGATTCA GAAGCAGGTG GGACAGGTGA ACTTTTGGAT TGGAACTCGA
     7381 TTTCTGACTG GGTTGGAAGG CAAGAGAGCC CCGAGAGCTT ACATTTTATG TTAGCTGGTG
     7441 GACTGACGCC AGAAAATGTT GGTGATGCGC TTAGATTAAA TGGCGTTATT GGTGTTGATG
     7501 TAAGCGGAGG TGTGGAGACA AATGGTGTAA AAGACTCTAA CAAAATAGCA AATTTCGTCA
     7561 AAAATGCTAA GAAATAGGTT ATTACTGAGT AGTATTTATT TAAGTATTGT TTGTGCACTT
     7621 GCCTGCAAGC CTTTTGAAAA GCAAGCATAA AAGATCTAAA CATAAAATCT GTAAAATAAC
     7681 AAGATGTAAA GATAATGCTA AATCATTTGG CTTTTTGATT GATTGTACAG GAAAATATAC
     7741 ATCGCAGGGG GTTGACTTTT ACCATTTCAC CGCAATGGAA TCAAACTTGT TGAAGAGAAT
     7801 GTTCACAGGC GCATACGCTA CAATGACCCG ATTCTTGCTA GCCTTTTCTC GGTCTTGCAA
     7861 ACAACCGCCG GCAGCTTAGT ATATAAATAC ACATGTACAT ACCTCTCTCC GTATCCTCGT
     7921 AATCATTTTC TTGTATTTAT CGTCTTTTCG CTGTAAAAAC TTTATCACAC TTATCTCAAA
     7981 TACACTTATT AACCGCTTTT ACTATTATCT TCTACGCTGA CAGTAATATC AAACAGTGAC
     8041 ACATATTAAA CACAGTGGTT TCTTTGCATA AACACCATCA GCCTCAAGTC GTCAAGTAAA
     8101 GATTTCGTGT TCATGCAGAT AGATAACAAT CTATATGTTG ATAATTAGCG TTGCCTCATC
     8161 AATGCGAGAT CCGTTTAACC GGACCCTAGT GCACTTACCC CACGTTCGGT CCACTGTGTG
     8221 CCGAACATGC TCCTTCACTA TTTTAACATG TGGAATTAAT TCTCATGTTT GACAGCTTAT
     8281 CATCGAACTC TAAGAGGTGA TACTTATTTA CTGTAAAACT GTGACGATAA AACCGGAAGG
     8341 AAGAATAAGA AAACTCGAAC TGATCTATAA TGCCTATTTT CTGTAAAGAG TTTAAGCTAT
     8401 GAAAGCCTCG GCATTTTGGC CGCTCCTAGG TAGTGCTTTT TTTCCAAGGA CAAAACAGTT
     8461 TCTTTTTCTT GAGCAGGTTT TATGTTTCGG TAATCATAAA CAATAAATAA ATTATTTCAT
     8521 TTATGTTTAA AAATAAAAAA TAAAAAAGTA TTTTAAATTT TTAAAAAAGT TGATTATAAG
     8581 CATGTGACCT TTTGCAAGCA ATTAAATTTT GCAATTTGTG ATTTTAGGCA AAAGTTACAA
     8641 TTTCTGGCTC GTGTAATATA TGTATGCTAA AGTGAACTTT TACAAAGTCG ATATGGACTT
     8701 AGTCAAAAGA AATTTTCTTA AAAATATATA GCACTAGCCA ATTTAGCACT TCTTTATGAG
     8761 ATATATTATA GACTTTATTA AGCCAGATTT GTGTATTATA TGTATTTACC CGGCGAATCA
     8821 TGGACATACA TTCTGAAATA GGTAATATTC TCTATGGTGA GACAGCATAG ATAACCTAGG
     8881 ATACAAGTTA AAAGCTAGTA CTGTTTTGCA GTAATTTTTT TCTTTTTTAT AAGAATGTTA
     8941 CCACCTAAAT AAGTTATAAA GTCAATAGTT AAGTTTGATA TTTGATTGTA AAATACCGTA
     9001 ATATATTTGC ATGATCAAAA GGCTCAATGT TGACTAGCCA GCATGTCAAC CACTATATTG
     9061 ATCACCGATA TATGGACTTC CACACCAACT AGTAATATGA CAATAAATTC AAGATATTCT
     9121 TCATGAGAAT GGCCCAGCGA TATATGCGGT GTGAAATACC GCACAGATGC GTAAGGAGAA
     9181 AATACCGCAT CAGGCGCCAT TCGCCATTCA GGCTGCGCAA CTGTTGGGAA GGGCGATCGG
     9241 TGCGGGCCTC TTCGCTATTA CGCCAGCTGG CGAAAGGGGG ATGTGCTGCA AGGCGATTAA
     9301 GTTGGGTAAC GCCAGGGTTT TCCCAGTCAC GACGTTGTAA AACGACGGCC AGT
//
