# Supplementary material for: Functional Expression of Parasite Drug Targets and Their Human Orthologs in Yeast
Source: PLoS Negl Trop Dis. 2011 Oct 4;5(10):e1320. doi: 10.1371/journal.pntd.0001320 (PMC3186757; doi:10.1371/journal.pntd.0001320)
Supplement: Text S18 — pCMTbPGK. Sequence and features of the Trypanosoma brucei PGK complementation plasmid. (GBK) [file pntd.0001320.s030.gbk]

LOCUS       pCM_TbPGK      9425 bp    DNA     circular UNA 13-Jan-2011
DEFINITION  
FEATURES             Location/Qualifiers
     misc_feature    28..1035
                     /label="tTA transactivator"
     promoter        1036..1805
                     /label="CMV promoter"
     terminator      1817..2028
                     /label="ADH1 terminator"
     misc_feature    2034..2133
                     /label="TetO operator"
     promoter        2134..2286
                     /label="CYC1 promoter"
     CDS             2289..3611
                     /label=TbPGK
     terminator      3612..3873
                     /label="CYC1 terminator"
     rep_origin      4289..4300
                     /label="pMB1 ori"
     CDS             complement(5053..5913)
                     /label=AmpR
     CDS             6350..7152
                     /label=URA3
     rep_origin      7490..8234
                     /label=ARS1
     rep_origin      8235..9211
                     /label="CEN 4"
ORIGIN
        1 GAATTCTTAT TACGATCCTC GCGCCCCCTA CCCACCGTAC TCGTCAATTC CAAGGGCATC
       61 GGTAAACATC TGCTCAAACT CGAAGTCGGC CATATCCAGA GCGCCGTAGG GGGCGGAGTC
      121 GTGGGGGGTA AATCCCGGAC CCGGGGAATC CCCGTCCCCC AACATGTCCA GATCGAAATC
      181 GTCTAGCGCG TCGGCATGCG CCATCGCCAC GTCCTCGCCG TCTAAGTGGA GCTCGTCCCC
      241 CAGGCTGACA TCGGTCGGGG GGGCCGTCGA CAGTCTGCGC GTGTGTCCCG CGGGGAGAAA
      301 GGACAGGCGC GGAGCCGCCA GCCCCGCCTC TTCGGGGGCG TCGTCGTCCG GGAGATCGAG
      361 CAGGCCCTCG ATGGTAGACC CGTAATTGTT TTTCGTACGC GCGCGGCTGT ACGCGGACCC
      421 ACTTTCACAT TTAAGTTGTT TTTCTAATCC GCATATGATC AATTCAAGGC CGAATAAGAA
      481 GGCTGGCTCT GCACCTTGGT GATCAAATAA TTCGATAGCT TGTCGTAATA ATGGCGGCAT
      541 ACTATCAGTA GTAGGTGTTT CCCTTTCTTC TTTAGCGACT TGATGCTCTT GATCTTCCAA
      601 TACGCAACCT AAAGTAAAAT GCCCCACAGC GCTGAGTGCA TATAATGCAT TCTCTAGTGA
      661 AAAACCTTGT TGGCATAAAA AGGCTAATTG ATTTTCGAGA GTTTCATACT GTTTTTCTGT
      721 AGGCCGTGTA CCTAAATGTA CTTTTGCTCC ATCGCGATGA CTTAGTAAAG CACATCTAAA
      781 ACTTTTAGCG TTATTACGTA AAAAATCTTG CCAGCTTTCC CCTTCTAAAG GGCAAAAGTG
      841 AGTATGGTGC CTATCTAACA TCTCAATGGC TAAGGCGTCG AGCAAAGCCC GCTTATTTTT
      901 TACATGCCAA TACAATGTAG GCTGCTCTAC ACCTAGCTTC TGGGCGAGTT TACGGGTTGT
      961 TAAACCTTCG ATTCCGACCT CATTAAGCAG CTCTAATGCG CTGTTAATCA CTTTACTTTT
     1021 ATCTAATCTA GACATATGAA TTAATTCGGG CCGCGGAGGC TGGATCGGTC CCGGTGTCTT
     1081 CTATGGAGGT CAAAACAGCG TGGATGGCGT CTCCAGGCGA TCTGACGGTT CACTAAACGA
     1141 GCTCTGCTTA TATAGACCTC CCACCGTACA CGCCTACCGC CCATTTGCGT CAATGGGGCG
     1201 GAGTTGTTAC GACATTTTGG AAAGTCCCGT TGATTTTGGT GCCAAAACAA ACTCCCATTG
     1261 ACGTCAATGG GGTGGAGACT TGGAAATCCC CGTGAGTCAA ACCGCTATCC ACGCCCATTG
     1321 ATGTACTGCC AAAACCGCAT CACCATGGTA ATAGCGATGA CTAATACGTA GATGTACTGC
     1381 CAAGTAGGAA AGTCCCATAA GGTCATGTAC TGGGCATAAT GCCAGGCGGG CCATTTACCG
     1441 TCATTGACGT CAATAGGGGG CGTACTTGGC ATATGATACA CTTGATGTAC TGCCAAGTGG
     1501 GCAGTTTAGC GTAAATACTC CACCCATTGA CGTCAATGGA AAGTCCCTAT TGGCGTTACT
     1561 ATGGGAACAT ACGTCATTAT TGACGTCAAT GGGCGGGGGT CGTTGGGCGG TCAGCCAGGC
     1621 GGGCCATTTA CCGTAAGTTA TGTAACGCGG AACTCCATAT ATGGGCTATG AACTAATGAC
     1681 CCCGTAATTG ATTACTATTA ATAACTAGTC AATAATCAAT GTCAACATGG CGGTAATGTT
     1741 GGACATGAGC CAATATAAAT GTACATATTA TGATATGGAT ACAACGTATG CAATGGGCCA
     1801 AGCTCCTCGA GTAATTCGCG CCACTTCTAA ATAAGCGAAT TTCTTATGAT TTATGATTTT
     1861 TATTATTAAA TAAGTTATAA AAAAAATAAG TGTATACAAA TTTTAAAGTG ACTCTTAGGT
     1921 TTTAAAACGA AAATTCTTGT TCTTGAGTAA CTCTTTCCTG TAGGTCAGGT TGCTTTCTCA
     1981 GGTATAGCAT GAGGTCGCTC TTATTGACCA CACCTCTACC GGCAGATCAA TTCCTCGATC
     2041 CCTATCAGTG ATAGAGAGTC GACAAAGTCG AGTTTCTCGA TCCCTATCAG TGATAGAGAG
     2101 TCGACAAAGT CGAGTTTCTC GATCGAGACC ACTGCATGCA TGTGCTCTGT ATGTATATAA
     2161 AACTCTTGTT TTCTTCTTTT CTCTAAATAT TCTTTCCTTA TACATTAGGT CCTTTGTAGC
     2221 ATAAATTACT ATACTTCTAT AGACACGCAA ACACAAATAC ACACACTAAA TTACCGGATC
     2281 AATTCGGGAT GACCCTTAAC GAGAAGAAGA GCATTAATGA ATGCGATCTT AAGGGAAAGA
     2341 AGGTTCTTAT CCGTGTTGAC TTTAATGTTC CCGTGAAAAA CGGTAAGATC ACCAACGACT
     2401 ACCGAATCCG ATCAGCTCTG CCAACGCTCA AGAAGGTTCT CACAGAAGGC GGCAGTTGTG
     2461 TTCTCATGAG CCACCTCGGG AGGCCGAAAG GTATTCCCAT GGCGCAAGCT GACAAAATAC
     2521 GGAGCACTGG CGGTGTTCCC GGGTTCCAAC AGAAGGCAAC ACTCAAACCG GTAGCCAAGC
     2581 GCCTCAGCGA ACTGCTATTG AGGCCCGTCA CATTCGCACC TGACTGCCTG AATGCTGCAG
     2641 ATGTCGTCTC TAAGATGTCT CCGGGCGATG TTGTTCTGCT TGAAAATGTA CGCTTTTACA
     2701 AAGAAGAGGG CAGCAAGAAG GCAAAAGACC GTGAAGCCAT GGCCAAGATC CTTGCGTCAT
     2761 ATGGTGATGT TTACATCAGT GATGCTTTTG GTACAGCTCA CCGTGACAGT GCTACCATGA
     2821 CCGGAATTCC AAAGATTTTG GGCAACGGTG CTGCCGGTTA TTTGATGGAG AAGGAGATTT
     2881 CATACTTCGC TAAGGTACTT GGTAACCCGC CGCGTCCGCT GGTTGCTATC GTTGGTGGAG
     2941 CGAAAGTGAG CGACAAGATC CAACTTCTGG ATAACATGTT GCAGCGCATC GATTATCTCT
     3001 TAATTGGTGG TGCAATGGCA TACACATTTC TGAAGGCTCA GGGTTACAGC ATTGGAAAAT
     3061 CGAAGTGCGA GGAAAGTAAA CTTGAATTTG CTCGATCCCT GCTGAAGAAG GCGGAGGACC
     3121 GCAAGGTGCA GGTTATTCTT CCAATTGATC ATGTTTGCCA CACGGAATTC AAAGCTGTGG
     3181 ATTCTCCATT GATAACTGAG GATCAAAACA TCCCTGAAGG ACATATGGCT CTGGATATTG
     3241 GTCCCAAGAC TATTGAAAAA TATGTTCAGA CGATTGGGAA GTGTAAGAGC GCCATTTGGA
     3301 ACGGTCCCAT GGGTGTATTT GAAATGGTTC CTTATTCCAA AGGTACATTT GCAATTGCGA
     3361 AAGCCATGGG TCGAGGAACT CACGAGCATG GACTCATGAG TATCATCGGT GGTGGTGACA
     3421 GCGCAAGTGC AGCTGAGTTG AGCGGTGAGG CGAAGCGCAT GTCTCATGTT TCAACTGGTG
     3481 GTGGTGCGTC TTTGGAACTC CTCGAGGGCA AAACGCTTCC CGGCGTTACA GTATTGGACG
     3541 AAAAGTCGGC GGTTGTGTCG TATGCCTCTG CAGGTACTGG AACTCTTTCT AACCGGTGGA
     3601 GCTCTCTTTA AGAGGGCCGC ATCATGTAAT TAGTTATGTC ACGCTTACAT TCACGCCCTC
     3661 CCCCCACATC CGCTCTAACC GAAAAGGAAG GAGTTAGACA ACCTGAAGTC TAGGTCCCTA
     3721 TTTATTTTTT TATAGTTATG TTAGTATTAA GAACGTTATT TATATTTCAA ATTTTTCTTT
     3781 TTTTTCTGTA CAGACGCGTG TACGCATGTA ACATTATACT GAAAACCTTG CTTGAGAAGG
     3841 TTTTGGGACG CTCGAAGGCT TTAATTTGCG GCCAAGCTTG GCGTAATCAT GGTCATAGCT
     3901 GTTTCCTGTG TGAAATTGTT ATCCGCTCAC AATTCCACAC AACATACGAG CCGGAAGCAT
     3961 AAAGTGTAAA GCCTGGGGTG CCTAATGAGT GAGCTAACTC ACATTAATTG CGTTGCGCTC
     4021 ACTGCCCGCT TTCCAGTCGG GAAACCTGTC GTGCCAGCTG CATTAATGAA TCGGCCAACG
     4081 CGCGGGGAGA GGCGGTTTGC GTATTGGGCG CTCTTCCGCT TCCTCGCTCA CTGACTCGCT
     4141 GCGCTCGGTC GTTCGGCTGC GGCGAGCGGT ATCAGCTCAC TCAAAGGCGG TAATACGGTT
     4201 ATCCACAGAA TCAGGGGATA ACGCAGGAAA GAACATGTGA GCAAAAGGCC AGCAAAAGGC
     4261 CAGGAACCGT AAAAAGGCCG CGTTGCTGGC GTTTTTCCAT AGGCTCCGCC CCCCTGACGA
     4321 GCATCACAAA AATCGACGCT CAAGTCAGAG GTGGCGAAAC CCGACAGGAC TATAAAGATA
     4381 CCAGGCGTTT CCCCCTGGAA GCTCCCTCGT GCGCTCTCCT GTTCCGACCC TGCCGCTTAC
     4441 CGGATACCTG TCCGCCTTTC TCCCTTCGGG AAGCGTGGCG CTTTCTCATA GCTCACGCTG
     4501 TAGGTATCTC AGTTCGGTGT AGGTCGTTCG CTCCAAGCTG GGCTGTGTGC ACGAACCCCC
     4561 CGTTCAGCCC GACCGCTGCG CCTTATCCGG TAACTATCGT CTTGAGTCCA ACCCGGTAAG
     4621 ACACGACTTA TCGCCACTGG CAGCAGCCAC TGGTAACAGG ATTAGCAGAG CGAGGTATGT
     4681 AGGCGGTGCT ACAGAGTTCT TGAAGTGGTG GCCTAACTAC GGCTACACTA GAAGGACAGT
     4741 ATTTGGTATC TGCGCTCTGC TGAAGCCAGT TACCTTCGGA AAAAGAGTTG GTAGCTCTTG
     4801 ATCCGGCAAA CAAACCACCG CTGGTAGCGG TGGTTTTTTT GTTTGCAAGC AGCAGATTAC
     4861 GCGCAGAAAA AAAGGATCTC AAGAAGATCC TTTGATCTTT TCTACGGGGT CTGACGCTCA
     4921 GTGGAACGAA AACTCACGTT AAGGGATTTT GGTCATGAGA TTATCAAAAA GGATCTTCAC
     4981 CTAGATCCTT TTAAATTAAA AATGAAGTTT TAAATCAATC TAAAGTATAT ATGAGTAAAC
     5041 TTGGTCTGAC AGTTACCAAT GCTTAATCAG TGAGGCACCT ATCTCAGCGA TCTGTCTATT
     5101 TCGTTCATCC ATAGTTGCCT GACTCCCCGT CGTGTAGATA ACTACGATAC GGGAGGGCTT
     5161 ACCATCTGGC CCCAGTGCTG CAATGATACC GCGAGACCCA CGCTCACCGG CTCCAGATTT
     5221 ATCAGCAATA AACCAGCCAG CCGGAAGGGC CGAGCGCAGA AGTGGTCCTG CAACTTTATC
     5281 CGCCTCCATC CAGTCTATTA ATTGTTGCCG GGAAGCTAGA GTAAGTAGTT CGCCAGTTAA
     5341 TAGTTTGCGC AACGTTGTTG CCATTGCTAC AGGCATCGTG GTGTCACGCT CGTCGTTTGG
     5401 TATGGCTTCA TTCAGCTCCG GTTCCCAACG ATCAAGGCGA GTTACATGAT CCCCCATGTT
     5461 GTGCAAAAAA GCGGTTAGCT CCTTCGGTCC TCCGATCGTT GTCAGAAGTA AGTTGGCCGC
     5521 AGTGTTATCA CTCATGGTTA TGGCAGCACT GCATAATTCT CTTACTGTCA TGCCATCCGT
     5581 AAGATGCTTT TCTGTGACTG GTGAGTACTC AACCAAGTCA TTCTGAGAAT AGTGTATGCG
     5641 GCGACCGAGT TGCTCTTGCC CGGCGTCAAT ACGGGATAAT ACCGCGCCAC ATAGCAGAAC
     5701 TTTAAAAGTG CTCATCATTG GAAAACGTTC TTCGGGGCGA AAACTCTCAA GGATCTTACC
     5761 GCTGTTGAGA TCCAGTTCGA TGTAACCCAC TCGTGCACCC AACTGATCTT CAGCATCTTT
     5821 TACTTTCACC AGCGTTTCTG GGTGAGCAAA AACAGGAAGG CAAAATGCCG CAAAAAAGGG
     5881 AATAAGGGCG ACACGGAAAT GTTGAATACT CATACTCTTC CTTTTTCAAT ATTATTGAAG
     5941 CATTTATCAG GGTTATTGTC TCATGAGCGG ATACATATTT GAATGTATTT AGAAAAATAA
     6001 ACAAATAGGG GTTCCGCGCA CATTTCCCCG AAAAGTGCCA CCTGACGTCT AAGAAACCAT
     6061 TATTATCATG ACATTAACCT ATAAAAATAG GCGTATCACG AGGCCCTTTC GTCTTCAAGA
     6121 ATTAGCTTTT CAATTCAATT CATCATTTTT TTTTTATTCT TTTTTTTGAT TTCGGTTTCT
     6181 TTGAAATTTT TTTGATTCGG TAATCTCCGA ACAGAAGGAA GAACGAAGGA AGGAGCACAG
     6241 ACTTAGATTG GTATATATAC GCATATGTAG TGTTGAAGAA ACATGAAATT GCCCAGTATT
     6301 CTTAACCCAA CTGCACAGAA CAAAAACATG CAGGAAACGA AGATAAATCA TGTCGAAAGC
     6361 TACATATAAG GAACGTGCTG CTACTCATCC TAGTCCTGTT GCTGCCAAGC TATTTAATAT
     6421 CATGCACGAA AAGCAAACAA ACTTGTGTGC TTCATTGGAT GTTCGTACCA CCAAGGAATT
     6481 ACTGGAGTTA GTTGAAGCAT TAGGTCCCAA AATTTGTTTA CTAAAAACAC ATGTGGATAT
     6541 CTTGACTGAT TTTTCCATGG AGGGCACAGT TAAGCCGCTA AAGGCATTAT CCGCCAAGTA
     6601 CAATTTTTTA CTCTTCGAAG ACAGAAAATT TGCTGACATT GGTAATACAG TCAAATTGCA
     6661 GTACTCTGCG GGTGTATACA GAATAGCAGA ATGGGCAGAC ATTACGAATG CACACGGTGT
     6721 GGTGGGCCCA GGTATTGTTA GCGGTTTGAA GCAGGCGGCA GAAGAAGTAA CAAAGGAACC
     6781 TAGAGGCCTT TTGATGTTAG CAGAATTGTC ATGCAAGGGC TCCCTATCTA CTGGAGAATA
     6841 TACTAAGGGT ACTGTTGACA TTGCGAAGAG CGACAAAGAT TTTGTTATCG GCTTTATTGC
     6901 TCAAAGAGAC ATGGGTGGAA GAGATGAAGG TTACGATTGG TTGATTATGA CACCCGGTGT
     6961 GGGTTTAGAT GACAAGGGAG ACGCATTGGG TCAACAGTAT AGAACCGTGG ATGATGTGGT
     7021 CTCTACAGGA TCTGACATTA TTATTGTTGG AAGAGGACTA TTTGCAAAGG GAAGGGATGC
     7081 TAAGGTAGAG GGTGAACGTT ACAGAAAAGC AGGCTGGGAA GCATATTTGA GAAGATGCGG
     7141 CCAGCAAAAC TAAAAAACTG TATTATAAGT AAATGCATGT ATACTAAACT CACAAATTAG
     7201 AGCTTCAATT TAATTATATC AGTTATTACC CAATTCTCAT GTTTGACAGC TTATCATCGA
     7261 TCGTCCAACT GCATGGAGAT GAGTCGTGGC AAGAATACCA AGAGTTCCTC GGTTTGCCAG
     7321 TTATTAAAAG ACTCGTATTT CCAAAAGACT GCAACATACT ACTCAGTGCA GCTTCACAGA
     7381 AACCTCATTC GTTTATTCCC TTGTTTGATT CAGAAGCAGG TGGGACAGGT GAACTTTTGG
     7441 ATTGGAACTC GATTTCTGAC TGGGTTGGAA GGCAAGAGAG CCCCGAGAGC TTACATTTTA
     7501 TGTTAGCTGG TGGACTGACG CCAGAAAATG TTGGTGATGC GCTTAGATTA AATGGCGTTA
     7561 TTGGTGTTGA TGTAAGCGGA GGTGTGGAGA CAAATGGTGT AAAAGACTCT AACAAAATAG
     7621 CAAATTTCGT CAAAAATGCT AAGAAATAGG TTATTACTGA GTAGTATTTA TTTAAGTATT
     7681 GTTTGTGCAC TTGCCTGCAA GCCTTTTGAA AAGCAAGCAT AAAAGATCTA AACATAAAAT
     7741 CTGTAAAATA ACAAGATGTA AAGATAATGC TAAATCATTT GGCTTTTTGA TTGATTGTAC
     7801 AGGAAAATAT ACATCGCAGG GGGTTGACTT TTACCATTTC ACCGCAATGG AATCAAACTT
     7861 GTTGAAGAGA ATGTTCACAG GCGCATACGC TACAATGACC CGATTCTTGC TAGCCTTTTC
     7921 TCGGTCTTGC AAACAACCGC CGGCAGCTTA GTATATAAAT ACACATGTAC ATACCTCTCT
     7981 CCGTATCCTC GTAATCATTT TCTTGTATTT ATCGTCTTTT CGCTGTAAAA ACTTTATCAC
     8041 ACTTATCTCA AATACACTTA TTAACCGCTT TTACTATTAT CTTCTACGCT GACAGTAATA
     8101 TCAAACAGTG ACACATATTA AACACAGTGG TTTCTTTGCA TAAACACCAT CAGCCTCAAG
     8161 TCGTCAAGTA AAGATTTCGT GTTCATGCAG ATAGATAACA ATCTATATGT TGATAATTAG
     8221 CGTTGCCTCA TCAATGCGAG ATCCGTTTAA CCGGACCCTA GTGCACTTAC CCCACGTTCG
     8281 GTCCACTGTG TGCCGAACAT GCTCCTTCAC TATTTTAACA TGTGGAATTA ATTCTCATGT
     8341 TTGACAGCTT ATCATCGAAC TCTAAGAGGT GATACTTATT TACTGTAAAA CTGTGACGAT
     8401 AAAACCGGAA GGAAGAATAA GAAAACTCGA ACTGATCTAT AATGCCTATT TTCTGTAAAG
     8461 AGTTTAAGCT ATGAAAGCCT CGGCATTTTG GCCGCTCCTA GGTAGTGCTT TTTTTCCAAG
     8521 GACAAAACAG TTTCTTTTTC TTGAGCAGGT TTTATGTTTC GGTAATCATA AACAATAAAT
     8581 AAATTATTTC ATTTATGTTT AAAAATAAAA AATAAAAAAG TATTTTAAAT TTTTAAAAAA
     8641 GTTGATTATA AGCATGTGAC CTTTTGCAAG CAATTAAATT TTGCAATTTG TGATTTTAGG
     8701 CAAAAGTTAC AATTTCTGGC TCGTGTAATA TATGTATGCT AAAGTGAACT TTTACAAAGT
     8761 CGATATGGAC TTAGTCAAAA GAAATTTTCT TAAAAATATA TAGCACTAGC CAATTTAGCA
     8821 CTTCTTTATG AGATATATTA TAGACTTTAT TAAGCCAGAT TTGTGTATTA TATGTATTTA
     8881 CCCGGCGAAT CATGGACATA CATTCTGAAA TAGGTAATAT TCTCTATGGT GAGACAGCAT
     8941 AGATAACCTA GGATACAAGT TAAAAGCTAG TACTGTTTTG CAGTAATTTT TTTCTTTTTT
     9001 ATAAGAATGT TACCACCTAA ATAAGTTATA AAGTCAATAG TTAAGTTTGA TATTTGATTG
     9061 TAAAATACCG TAATATATTT GCATGATCAA AAGGCTCAAT GTTGACTAGC CAGCATGTCA
     9121 ACCACTATAT TGATCACCGA TATATGGACT TCCACACCAA CTAGTAATAT GACAATAAAT
     9181 TCAAGATATT CTTCATGAGA ATGGCCCAGC GATATATGCG GTGTGAAATA CCGCACAGAT
     9241 GCGTAAGGAG AAAATACCGC ATCAGGCGCC ATTCGCCATT CAGGCTGCGC AACTGTTGGG
     9301 AAGGGCGATC GGTGCGGGCC TCTTCGCTAT TACGCCAGCT GGCGAAAGGG GGATGTGCTG
     9361 CAAGGCGATT AAGTTGGGTA ACGCCAGGGT TTTCCCAGTC ACGACGTTGT AAAACGACGG
     9421 CCAGT
//
