# Supplementary material for: Functional Expression of Parasite Drug Targets and Their Human Orthologs in Yeast
Source: PLoS Negl Trop Dis. 2011 Oct 4;5(10):e1320. doi: 10.1371/journal.pntd.0001320 (PMC3186757; doi:10.1371/journal.pntd.0001320)
Supplement: Text S19 — pCMTcPGK. Sequence and features of the Trypanosoma cruzi PGK complementation plasmid. (GBK) [file pntd.0001320.s031.gbk]

LOCUS       pCM_TcPGK      9614 bp    DNA     circular UNA 13-Jan-2011
DEFINITION  
FEATURES             Location/Qualifiers
     misc_feature    28..1035
                     /label="tTA transactivator"
     promoter        1036..1805
                     /label="CMV promoter"
     terminator      1817..2028
                     /label="ADH1 terminator"
     misc_feature    2034..2133
                     /label="TetO operator"
     promoter        2134..2286
                     /label="CYC1 promoter"
     CDS             2289..3800
                     /label=TcPGK
     terminator      3801..4062
                     /label="CYC1 terminator"
     rep_origin      4478..4489
                     /label="pMB1 ori"
     CDS             complement(5242..6102)
                     /label=AmpR
     CDS             6535..7341
                     /label=URA3
     rep_origin      7679..8423
                     /label=ARS1
     rep_origin      8424..9400
                     /label="CEN 4"
ORIGIN
        1 GAATTCTTAT TACGATCCTC GCGCCCCCTA CCCACCGTAC TCGTCAATTC CAAGGGCATC
       61 GGTAAACATC TGCTCAAACT CGAAGTCGGC CATATCCAGA GCGCCGTAGG GGGCGGAGTC
      121 GTGGGGGGTA AATCCCGGAC CCGGGGAATC CCCGTCCCCC AACATGTCCA GATCGAAATC
      181 GTCTAGCGCG TCGGCATGCG CCATCGCCAC GTCCTCGCCG TCTAAGTGGA GCTCGTCCCC
      241 CAGGCTGACA TCGGTCGGGG GGGCCGTCGA CAGTCTGCGC GTGTGTCCCG CGGGGAGAAA
      301 GGACAGGCGC GGAGCCGCCA GCCCCGCCTC TTCGGGGGCG TCGTCGTCCG GGAGATCGAG
      361 CAGGCCCTCG ATGGTAGACC CGTAATTGTT TTTCGTACGC GCGCGGCTGT ACGCGGACCC
      421 ACTTTCACAT TTAAGTTGTT TTTCTAATCC GCATATGATC AATTCAAGGC CGAATAAGAA
      481 GGCTGGCTCT GCACCTTGGT GATCAAATAA TTCGATAGCT TGTCGTAATA ATGGCGGCAT
      541 ACTATCAGTA GTAGGTGTTT CCCTTTCTTC TTTAGCGACT TGATGCTCTT GATCTTCCAA
      601 TACGCAACCT AAAGTAAAAT GCCCCACAGC GCTGAGTGCA TATAATGCAT TCTCTAGTGA
      661 AAAACCTTGT TGGCATAAAA AGGCTAATTG ATTTTCGAGA GTTTCATACT GTTTTTCTGT
      721 AGGCCGTGTA CCTAAATGTA CTTTTGCTCC ATCGCGATGA CTTAGTAAAG CACATCTAAA
      781 ACTTTTAGCG TTATTACGTA AAAAATCTTG CCAGCTTTCC CCTTCTAAAG GGCAAAAGTG
      841 AGTATGGTGC CTATCTAACA TCTCAATGGC TAAGGCGTCG AGCAAAGCCC GCTTATTTTT
      901 TACATGCCAA TACAATGTAG GCTGCTCTAC ACCTAGCTTC TGGGCGAGTT TACGGGTTGT
      961 TAAACCTTCG ATTCCGACCT CATTAAGCAG CTCTAATGCG CTGTTAATCA CTTTACTTTT
     1021 ATCTAATCTA GACATATGAA TTAATTCGGG CCGCGGAGGC TGGATCGGTC CCGGTGTCTT
     1081 CTATGGAGGT CAAAACAGCG TGGATGGCGT CTCCAGGCGA TCTGACGGTT CACTAAACGA
     1141 GCTCTGCTTA TATAGACCTC CCACCGTACA CGCCTACCGC CCATTTGCGT CAATGGGGCG
     1201 GAGTTGTTAC GACATTTTGG AAAGTCCCGT TGATTTTGGT GCCAAAACAA ACTCCCATTG
     1261 ACGTCAATGG GGTGGAGACT TGGAAATCCC CGTGAGTCAA ACCGCTATCC ACGCCCATTG
     1321 ATGTACTGCC AAAACCGCAT CACCATGGTA ATAGCGATGA CTAATACGTA GATGTACTGC
     1381 CAAGTAGGAA AGTCCCATAA GGTCATGTAC TGGGCATAAT GCCAGGCGGG CCATTTACCG
     1441 TCATTGACGT CAATAGGGGG CGTACTTGGC ATATGATACA CTTGATGTAC TGCCAAGTGG
     1501 GCAGTTTAGC GTAAATACTC CACCCATTGA CGTCAATGGA AAGTCCCTAT TGGCGTTACT
     1561 ATGGGAACAT ACGTCATTAT TGACGTCAAT GGGCGGGGGT CGTTGGGCGG TCAGCCAGGC
     1621 GGGCCATTTA CCGTAAGTTA TGTAACGCGG AACTCCATAT ATGGGCTATG AACTAATGAC
     1681 CCCGTAATTG ATTACTATTA ATAACTAGTC AATAATCAAT GTCAACATGG CGGTAATGTT
     1741 GGACATGAGC CAATATAAAT GTACATATTA TGATATGGAT ACAACGTATG CAATGGGCCA
     1801 AGCTCCTCGA GTAATTCGCG CCACTTCTAA ATAAGCGAAT TTCTTATGAT TTATGATTTT
     1861 TATTATTAAA TAAGTTATAA AAAAAATAAG TGTATACAAA TTTTAAAGTG ACTCTTAGGT
     1921 TTTAAAACGA AAATTCTTGT TCTTGAGTAA CTCTTTCCTG TAGGTCAGGT TGCTTTCTCA
     1981 GGTATAGCAT GAGGTCGCTC TTATTGACCA CACCTCTACC GGCAGATCAA TTCCTCGATC
     2041 CCTATCAGTG ATAGAGAGTC GACAAAGTCG AGTTTCTCGA TCCCTATCAG TGATAGAGAG
     2101 TCGACAAAGT CGAGTTTCTC GATCGAGACC ACTGCATGCA TGTGCTCTGT ATGTATATAA
     2161 AACTCTTGTT TTCTTCTTTT CTCTAAATAT TCTTTCCTTA TACATTAGGT CCTTTGTAGC
     2221 ATAAATTACT ATACTTCTAT AGACACGCAA ACACAAATAC ACACACTAAA TTACCGGATC
     2281 AATTCGGGAT GCAAAGCACT TTAATTCTTA AAAAGACCGT TGACGACGTC TGGCCACTCA
     2341 CGGCCAAACG TGTGCTCATC CGCGTGGACT TCAACGTCCC TATTCATAAT GGGATCATCA
     2401 CGAACGATTA TCGCATCCGC GCTGCCATCC CTACAATCCG TCGTGTGATT GATCAAGGGG
     2461 GCATATGTAT CTTGATGAGC CACCTTGGCC GCCCCAAAGG CGTGTCATAC ACCTCTGCGA
     2521 AGAAAGACAT TCAAAAGAGG TACCATGGAG GGCTGTTTAA CGACAGCAGA GGGAAGACCG
     2581 CCTTTTTTGC CGTACTTCCG GGTGAGGAGA AGGCAAAGAT TTTGGCACTC TCCAGTGCAA
     2641 AGGATGAGGC TTCCAGACTT TCACTCAGCG AGGGGTCTGG TAAGACTGCT GTCTTTTCAC
     2701 GGTTGTCGGA AGAGGAGAAG CAAACGTTGC TAGTGCGGTA CATTTCTGAA AATAAAGAAC
     2761 AAATCTTTCC GCAGCTCAGC CTCAGTTCAG GATATGAAGA AAAACTTACT CTACGACCAA
     2821 TTGCCGTGCG ACTTGCTGAG TTGCTTAATC AACACGTTTA CTTTGCTCAC GATTGTATGG
     2881 ATGCCAAGAT GGAAATCAGT CTTCTCAGGA GAGGCGAGGT TATGCTGCTC GAGAACGTGC
     2941 GCTTCTACGT GGAGGAAGGA AGTAAGAAGG AGGAAGAGCG TGACGCAATG GCACGCGTAC
     3001 TGGCGTCGTA CGGCGACGTG TACATCAGTG ACGCCTTTGG CACAGCCCAC CGCGAGAGTG
     3061 CGACGATGAC GGGCATTCCA AAGGTGCTTG GCCACGGTGC CGCCGGCTAC TTGATGGAGA
     3121 AGGAGATCTC GTACTTCGCG AAGGTGCTGG GCAGCCCAGC GCGGCCGCTG GTGGCGATTG
     3181 TGGGCGGCGC GAAGGTGAGC GACAAGATCC AGCTGCTGGA CAACATGCTG CAGCGCATTG
     3241 ACCACCTGAT CATTGGTGGC GCGATGGCGT ACACGTTTCT GAAGGCGCAG GGCCACAAGA
     3301 TTGGGAGCTC GATGTGCGAG GAGGACAAGC TGGACCTCGC GCGCTCGCTG CTGAAAAAAG
     3361 CCGAGGACCG CAAGGTGACT GTGCTGCTGC CCGTGGACCA CGTGTGCCAC ACCGAATTCA
     3421 AGGCTGTGGA GGCACCGTTG GTGACGGAGG GCGTGGACAT CCCTGACGGC CACATGGCGC
     3481 TGGACATCGG CCCGAGGACG ATTGAGAAAT ACGTCGAGGT TGTGGCGAGG TGCAAGAGCG
     3541 CGATCTGGAA CGGTCCGATG GGTGTGTTTG AGATGGCGCC GTACTCGAAG GGCACGTTTG
     3601 CGATCGCGAA GGTGATGGGC GACAGCACGC AGAACCATGG GCTGATGAGC ATCATCGGTG
     3661 GCGGTGACAG TGCGAGCGCA GCGGAGCTGA GTGGCGAGGC GCCGCGCATG TCCCACGTGT
     3721 CGACGGGTGG TGGCGCGTCG CTGGAGCTGC TGGAAGGCAA GACTCTTCCT GGCGTTGCCG
     3781 TGCTGGACGA CAAGGAGTAG GAGGGCCGCA TCATGTAATT AGTTATGTCA CGCTTACATT
     3841 CACGCCCTCC CCCCACATCC GCTCTAACCG AAAAGGAAGG AGTTAGACAA CCTGAAGTCT
     3901 AGGTCCCTAT TTATTTTTTT ATAGTTATGT TAGTATTAAG AACGTTATTT ATATTTCAAA
     3961 TTTTTCTTTT TTTTCTGTAC AGACGCGTGT ACGCATGTAA CATTATACTG AAAACCTTGC
     4021 TTGAGAAGGT TTTGGGACGC TCGAAGGCTT TAATTTGCGG CCAAGCTTGG CGTAATCATG
     4081 GTCATAGCTG TTTCCTGTGT GAAATTGTTA TCCGCTCACA ATTCCACACA ACATACGAGC
     4141 CGGAAGCATA AAGTGTAAAG CCTGGGGTGC CTAATGAGTG AGCTAACTCA CATTAATTGC
     4201 GTTGCGCTCA CTGCCCGCTT TCCAGTCGGG AAACCTGTCG TGCCAGCTGC ATTAATGAAT
     4261 CGGCCAACGC GCGGGGAGAG GCGGTTTGCG TATTGGGCGC TCTTCCGCTT CCTCGCTCAC
     4321 TGACTCGCTG CGCTCGGTCG TTCGGCTGCG GCGAGCGGTA TCAGCTCACT CAAAGGCGGT
     4381 AATACGGTTA TCCACAGAAT CAGGGGATAA CGCAGGAAAG AACATGTGAG CAAAAGGCCA
     4441 GCAAAAGGCC AGGAACCGTA AAAAGGCCGC GTTGCTGGCG TTTTTCCATA GGCTCCGCCC
     4501 CCCTGACGAG CATCACAAAA ATCGACGCTC AAGTCAGAGG TGGCGAAACC CGACAGGACT
     4561 ATAAAGATAC CAGGCGTTTC CCCCTGGAAG CTCCCTCGTG CGCTCTCCTG TTCCGACCCT
     4621 GCCGCTTACC GGATACCTGT CCGCCTTTCT CCCTTCGGGA AGCGTGGCGC TTTCTCATAG
     4681 CTCACGCTGT AGGTATCTCA GTTCGGTGTA GGTCGTTCGC TCCAAGCTGG GCTGTGTGCA
     4741 CGAACCCCCC GTTCAGCCCG ACCGCTGCGC CTTATCCGGT AACTATCGTC TTGAGTCCAA
     4801 CCCGGTAAGA CACGACTTAT CGCCACTGGC AGCAGCCACT GGTAACAGGA TTAGCAGAGC
     4861 GAGGTATGTA GGCGGTGCTA CAGAGTTCTT GAAGTGGTGG CCTAACTACG GCTACACTAG
     4921 AAGGACAGTA TTTGGTATCT GCGCTCTGCT GAAGCCAGTT ACCTTCGGAA AAAGAGTTGG
     4981 TAGCTCTTGA TCCGGCAAAC AAACCACCGC TGGTAGCGGT GGTTTTTTTG TTTGCAAGCA
     5041 GCAGATTACG CGCAGAAAAA AAGGATCTCA AGAAGATCCT TTGATCTTTT CTACGGGGTC
     5101 TGACGCTCAG TGGAACGAAA ACTCACGTTA AGGGATTTTG GTCATGAGAT TATCAAAAAG
     5161 GATCTTCACC TAGATCCTTT TAAATTAAAA ATGAAGTTTT AAATCAATCT AAAGTATATA
     5221 TGAGTAAACT TGGTCTGACA GTTACCAATG CTTAATCAGT GAGGCACCTA TCTCAGCGAT
     5281 CTGTCTATTT CGTTCATCCA TAGTTGCCTG ACTCCCCGTC GTGTAGATAA CTACGATACG
     5341 GGAGGGCTTA CCATCTGGCC CCAGTGCTGC AATGATACCG CGAGACCCAC GCTCACCGGC
     5401 TCCAGATTTA TCAGCAATAA ACCAGCCAGC CGGAAGGGCC GAGCGCAGAA GTGGTCCTGC
     5461 AACTTTATCC GCCTCCATCC AGTCTATTAA TTGTTGCCGG GAAGCTAGAG TAAGTAGTTC
     5521 GCCAGTTAAT AGTTTGCGCA ACGTTGTTGC CATTGCTACA GGCATCGTGG TGTCACGCTC
     5581 GTCGTTTGGT ATGGCTTCAT TCAGCTCCGG TTCCCAACGA TCAAGGCGAG TTACATGATC
     5641 CCCCATGTTG TGCAAAAAAG CGGTTAGCTC CTTCGGTCCT CCGATCGTTG TCAGAAGTAA
     5701 GTTGGCCGCA GTGTTATCAC TCATGGTTAT GGCAGCACTG CATAATTCTC TTACTGTCAT
     5761 GCCATCCGTA AGATGCTTTT CTGTGACTGG TGAGTACTCA ACCAAGTCAT TCTGAGAATA
     5821 GTGTATGCGG CGACCGAGTT GCTCTTGCCC GGCGTCAATA CGGGATAATA CCGCGCCACA
     5881 TAGCAGAACT TTAAAAGTGC TCATCATTGG AAAACGTTCT TCGGGGCGAA AACTCTCAAG
     5941 GATCTTACCG CTGTTGAGAT CCAGTTCGAT GTAACCCACT CGTGCACCCA ACTGATCTTC
     6001 AGCATCTTTT ACTTTCACCA GCGTTTCTGG GTGAGCAAAA ACAGGAAGGC AAAATGCCGC
     6061 AAAAAAGGGA ATAAGGGCGA CACGGAAATG TTGAATACTC ATACTCTTCC TTTTTCAATA
     6121 TTATTGAAGC ATTTATCAGG GTTATTGTCT CATGAGCGGA TACATATTTG AATGTATTTA
     6181 GAAAAATAAA CAAATAGGGG TTCCGCGCAC ATTTCCCCGA AAAGTGCCAC CTGACGTCTA
     6241 AGAAACCATT ATTATCATGA CATTAACCTA TAAAAATAGG CGTATCACGA GGCCCTTTCG
     6301 TCTTCAAGAA TTAGCTTTTC AATTCAATTC ATCATTTTTT TTTTATTCTT TTTTTTGATT
     6361 TCGGTTTCTT TGAAATTTTT TTGATTCGGT AATCTCCGAA CAGAAGGAAG AACGAAGGAA
     6421 GGAGCACAGA CTTAGATTGG TATATATACG CATATGTAGT GTTGAAGAAA CATGAAATTG
     6481 CCCAGTATTC TTAACCCAAC TGCACAGAAC AAAAACATGC AGGAAACGAA GATAAATCAT
     6541 GTCGAAAGCT ACATATAAGG AACGTGCTGC TACTCATCCT AGTCCTGTTG CTGCCAAGCT
     6601 ATTTAATATC ATGCACGAAA AGCAAACAAA CTTGTGTGCT TCATTGGATG TTCGTACCAC
     6661 CAAGGAATTA CTGGAGTTAG TTGAAGCATT AGGTCCCAAA ATTTGTTTAC TAAAAACACA
     6721 TGTGGATATC TTGACTGATT TTTCCATGGA GGGCACAGTT AAGCCGCTAA AGGCATTATC
     6781 CGCCAAGTAC AATTTTTTAC TCTTCGAAGA CAGAAAATTT GCTGACATTG GTAATACAGT
     6841 CAAATTGCAG TACTCTGCGG GTGTATACAG AATAGCAGAA TGGGCAGACA TTACGAATGC
     6901 ACACGGTGTG GTGGGCCCAG GTATTGTTAG CGGTTTGAAG CAGGCGGCAG AAGAAGTAAC
     6961 AAAGGAACCT AGAGGCCTTT TGATGTTAGC AGAATTGTCA TGCAAGGGCT CCCTATCTAC
     7021 TGGAGAATAT ACTAAGGGTA CTGTTGACAT TGCGAAGAGC GACAAAGATT TTGTTATCGG
     7081 CTTTATTGCT CAAAGAGACA TGGGTGGAAG AGATGAAGGT TACGATTGGT TGATTATGAC
     7141 ACCCGGTGTG GGTTTAGATG ACAAGGGAGA CGCATTGGGT CAACAGTATA GAACCGTGGA
     7201 TGATGTGGTC TCTACAGGAT CTGACATTAT TATTGTTGGA AGAGGACTAT TTGCAAAGGG
     7261 AAGGGATGCT AAGGTAGAGG GTGAACGTTA CAGAAAAGCA GGCTGGGAAG CATATTTGAG
     7321 AAGATGCGGC CAGCAAAACT AAAAAACTGT ATTATAAGTA AATGCATGTA TACTAAACTC
     7381 ACAAATTAGA GCTTCAATTT AATTATATCA GTTATTACCC AATTCTCATG TTTGACAGCT
     7441 TATCATCGAT CGTCCAACTG CATGGAGATG AGTCGTGGCA AGAATACCAA GAGTTCCTCG
     7501 GTTTGCCAGT TATTAAAAGA CTCGTATTTC CAAAAGACTG CAACATACTA CTCAGTGCAG
     7561 CTTCACAGAA ACCTCATTCG TTTATTCCCT TGTTTGATTC AGAAGCAGGT GGGACAGGTG
     7621 AACTTTTGGA TTGGAACTCG ATTTCTGACT GGGTTGGAAG GCAAGAGAGC CCCGAGAGCT
     7681 TACATTTTAT GTTAGCTGGT GGACTGACGC CAGAAAATGT TGGTGATGCG CTTAGATTAA
     7741 ATGGCGTTAT TGGTGTTGAT GTAAGCGGAG GTGTGGAGAC AAATGGTGTA AAAGACTCTA
     7801 ACAAAATAGC AAATTTCGTC AAAAATGCTA AGAAATAGGT TATTACTGAG TAGTATTTAT
     7861 TTAAGTATTG TTTGTGCACT TGCCTGCAAG CCTTTTGAAA AGCAAGCATA AAAGATCTAA
     7921 ACATAAAATC TGTAAAATAA CAAGATGTAA AGATAATGCT AAATCATTTG GCTTTTTGAT
     7981 TGATTGTACA GGAAAATATA CATCGCAGGG GGTTGACTTT TACCATTTCA CCGCAATGGA
     8041 ATCAAACTTG TTGAAGAGAA TGTTCACAGG CGCATACGCT ACAATGACCC GATTCTTGCT
     8101 AGCCTTTTCT CGGTCTTGCA AACAACCGCC GGCAGCTTAG TATATAAATA CACATGTACA
     8161 TACCTCTCTC CGTATCCTCG TAATCATTTT CTTGTATTTA TCGTCTTTTC GCTGTAAAAA
     8221 CTTTATCACA CTTATCTCAA ATACACTTAT TAACCGCTTT TACTATTATC TTCTACGCTG
     8281 ACAGTAATAT CAAACAGTGA CACATATTAA ACACAGTGGT TTCTTTGCAT AAACACCATC
     8341 AGCCTCAAGT CGTCAAGTAA AGATTTCGTG TTCATGCAGA TAGATAACAA TCTATATGTT
     8401 GATAATTAGC GTTGCCTCAT CAATGCGAGA TCCGTTTAAC CGGACCCTAG TGCACTTACC
     8461 CCACGTTCGG TCCACTGTGT GCCGAACATG CTCCTTCACT ATTTTAACAT GTGGAATTAA
     8521 TTCTCATGTT TGACAGCTTA TCATCGAACT CTAAGAGGTG ATACTTATTT ACTGTAAAAC
     8581 TGTGACGATA AAACCGGAAG GAAGAATAAG AAAACTCGAA CTGATCTATA ATGCCTATTT
     8641 TCTGTAAAGA GTTTAAGCTA TGAAAGCCTC GGCATTTTGG CCGCTCCTAG GTAGTGCTTT
     8701 TTTTCCAAGG ACAAAACAGT TTCTTTTTCT TGAGCAGGTT TTATGTTTCG GTAATCATAA
     8761 ACAATAAATA AATTATTTCA TTTATGTTTA AAAATAAAAA ATAAAAAAGT ATTTTAAATT
     8821 TTTAAAAAAG TTGATTATAA GCATGTGACC TTTTGCAAGC AATTAAATTT TGCAATTTGT
     8881 GATTTTAGGC AAAAGTTACA ATTTCTGGCT CGTGTAATAT ATGTATGCTA AAGTGAACTT
     8941 TTACAAAGTC GATATGGACT TAGTCAAAAG AAATTTTCTT AAAAATATAT AGCACTAGCC
     9001 AATTTAGCAC TTCTTTATGA GATATATTAT AGACTTTATT AAGCCAGATT TGTGTATTAT
     9061 ATGTATTTAC CCGGCGAATC ATGGACATAC ATTCTGAAAT AGGTAATATT CTCTATGGTG
     9121 AGACAGCATA GATAACCTAG GATACAAGTT AAAAGCTAGT ACTGTTTTGC AGTAATTTTT
     9181 TTCTTTTTTA TAAGAATGTT ACCACCTAAA TAAGTTATAA AGTCAATAGT TAAGTTTGAT
     9241 ATTTGATTGT AAAATACCGT AATATATTTG CATGATCAAA AGGCTCAATG TTGACTAGCC
     9301 AGCATGTCAA CCACTATATT GATCACCGAT ATATGGACTT CCACACCAAC TAGTAATATG
     9361 ACAATAAATT CAAGATATTC TTCATGAGAA TGGCCCAGCG ATATATGCGG TGTGAAATAC
     9421 CGCACAGATG CGTAAGGAGA AAATACCGCA TCAGGCGCCA TTCGCCATTC AGGCTGCGCA
     9481 ACTGTTGGGA AGGGCGATCG GTGCGGGCCT CTTCGCTATT ACGCCAGCTG GCGAAAGGGG
     9541 GATGTGCTGC AAGGCGATTA AGTTGGGTAA CGCCAGGGTT TTCCCAGTCA CGACGTTGTA
     9601 AAACGACGGC CAGT
//
