# Supplementary material for: Functional Expression of Parasite Drug Targets and Their Human Orthologs in Yeast
Source: PLoS Negl Trop Dis. 2011 Oct 4;5(10):e1320. doi: 10.1371/journal.pntd.0001320 (PMC3186757; doi:10.1371/journal.pntd.0001320)
Supplement: Text S20 — pCMHsPGK. Sequence and features of the human PGK complementation plasmid. (GBK) [file pntd.0001320.s032.gbk]

LOCUS       pCM_HsPGK      9356 bp    DNA     circular UNA 12-Jan-2011
DEFINITION  
FEATURES             Location/Qualifiers
     misc_feature    28..1035
                     /label=tTA\transactivator
     promoter        1036..1805
                     /label=CMV\promoter
     terminator      1817..2028
                     /label=ADH1\terminator
     misc_feature    2034..2133
                     /label=TetO\operator
     misc_feature    2134..2286
                     /label=CYC1\promoter
     CDS             2289..3542
                     /label=HsPGK
     terminator      3543..3804
                     /label=CYC1\terminator
     rep_origin      4220..4231
                     /label=pMB1\ori
     CDS             complement(4984..5844)
                     /label=AmpR
     CDS             6281..7083
                     /label=URA3
     rep_origin      7421..8165
                     /label=ARS1
     rep_origin      8166..9142
                     /label=CEN\4
ORIGIN
        1 gaattcttat tacgatcctc gcgcccccta cccaccgtac tcgtcaattc caagggcatc
       61 ggtaaacatc tgctcaaact cgaagtcggc catatccaga gcgccgtagg gggcggagtc
      121 gtggggggta aatcccggac ccggggaatc cccgtccccc aacatgtcca gatcgaaatc
      181 gtctagcgcg tcggcatgcg ccatcgccac gtcctcgccg tctaagtgga gctcgtcccc
      241 caggctgaca tcggtcgggg gggccgtcga cagtctgcgc gtgtgtcccg cggggagaaa
      301 ggacaggcgc ggagccgcca gccccgcctc ttcgggggcg tcgtcgtccg ggagatcgag
      361 caggccctcg atggtagacc cgtaattgtt tttcgtacgc gcgcggctgt acgcggaccc
      421 actttcacat ttaagttgtt tttctaatcc gcatatgatc aattcaaggc cgaataagaa
      481 ggctggctct gcaccttggt gatcaaataa ttcgatagct tgtcgtaata atggcggcat
      541 actatcagta gtaggtgttt ccctttcttc tttagcgact tgatgctctt gatcttccaa
      601 tacgcaacct aaagtaaaat gccccacagc gctgagtgca tataatgcat tctctagtga
      661 aaaaccttgt tggcataaaa aggctaattg attttcgaga gtttcatact gtttttctgt
      721 aggccgtgta cctaaatgta cttttgctcc atcgcgatga cttagtaaag cacatctaaa
      781 acttttagcg ttattacgta aaaaatcttg ccagctttcc ccttctaaag ggcaaaagtg
      841 agtatggtgc ctatctaaca tctcaatggc taaggcgtcg agcaaagccc gcttattttt
      901 tacatgccaa tacaatgtag gctgctctac acctagcttc tgggcgagtt tacgggttgt
      961 taaaccttcg attccgacct cattaagcag ctctaatgcg ctgttaatca ctttactttt
     1021 atctaatcta gacatatgaa ttaattcggg ccgcggaggc tggatcggtc ccggtgtctt
     1081 ctatggaggt caaaacagcg tggatggcgt ctccaggcga tctgacggtt cactaaacga
     1141 gctctgctta tatagacctc ccaccgtaca cgcctaccgc ccatttgcgt caatggggcg
     1201 gagttgttac gacattttgg aaagtcccgt tgattttggt gccaaaacaa actcccattg
     1261 acgtcaatgg ggtggagact tggaaatccc cgtgagtcaa accgctatcc acgcccattg
     1321 atgtactgcc aaaaccgcat caccatggta atagcgatga ctaatacgta gatgtactgc
     1381 caagtaggaa agtcccataa ggtcatgtac tgggcataat gccaggcggg ccatttaccg
     1441 tcattgacgt caataggggg cgtacttggc atatgataca cttgatgtac tgccaagtgg
     1501 gcagtttagc gtaaatactc cacccattga cgtcaatgga aagtccctat tggcgttact
     1561 atgggaacat acgtcattat tgacgtcaat gggcgggggt cgttgggcgg tcagccaggc
     1621 gggccattta ccgtaagtta tgtaacgcgg aactccatat atgggctatg aactaatgac
     1681 cccgtaattg attactatta ataactagtc aataatcaat gtcaacatgg cggtaatgtt
     1741 ggacatgagc caatataaat gtacatatta tgatatggat acaacgtatg caatgggcca
     1801 agctcctcga gtaattcgcg ccacttctaa ataagcgaat ttcttatgat ttatgatttt
     1861 tattattaaa taagttataa aaaaaataag tgtatacaaa ttttaaagtg actcttaggt
     1921 tttaaaacga aaattcttgt tcttgagtaa ctctttcctg taggtcaggt tgctttctca
     1981 ggtatagcat gaggtcgctc ttattgacca cacctctacc ggcagatcaa ttcctcgatc
     2041 cctatcagtg atagagagtc gacaaagtcg agtttctcga tccctatcag tgatagagag
     2101 tcgacaaagt cgagtttctc gatcgagacc actgcatgca tgtgctctgt atgtatataa
     2161 aactcttgtt ttcttctttt ctctaaatat tctttcctta tacattaggt cctttgtagc
     2221 ataaattact atacttctat agacacgcaa acacaaatac acacactaaa ttaccggatc
     2281 aattcgggat gtcgctttct aacaagctga cgctggacaa gctggacgtt aaagggaagc
     2341 gggtcgttat gagagtcgac ttcaatgttc ctatgaagaa caaccagata acaaacaacc
     2401 agaggattaa ggctgctgtc ccaagcatca aattctgctt ggacaatgga gccaagtcgg
     2461 tagtccttat gagccaccta ggccggcctg atggtgtgcc catgcctgac aagtactcct
     2521 tagagccagt tgctgtagaa ctcaaatctc tgctgggcaa ggatgttctg ttcttgaagg
     2581 actgtgtagg cccagaagtg gagaaagcct gtgccaaccc agctgctggg tctgtcatcc
     2641 tgctggagaa cctccgcttt catgtggagg aagaagggaa gggaaaagat gcttctggga
     2701 acaaggttaa agccgagcca gccaaaatag aagctttccg agcttcactt tccaagctag
     2761 gggatgtcta tgtcaatgat gcttttggca ctgctcacag agcccacagc tccatggtag
     2821 gagtcaatct gccacagaag gctggtgggt ttttgatgaa gaaggagctg aactactttg
     2881 caaaggcctt ggagagccca gagcgaccct tcctggccat cctgggcgga gctaaagttg
     2941 cagacaagat ccagctcatc aataatatgc tggacaaagt caatgagatg attattggtg
     3001 gtggaatggc ttttaccttc cttaaggtgc tcaacaacat ggagattggc acttctctgt
     3061 ttgatgaaga gggagccaag attgtcaaag acctaatgtc caaagctgag aagaatggtg
     3121 tgaagattac cttgcctgtt gactttgtca ctgctgacaa gtttgatgag aatgccaaga
     3181 ctggccaagc cactgtggct tctggcatac ctgctggctg gatgggcttg gactgtggtc
     3241 ctgaaagcag caagaagtat gctgaggctg tcactcgggc taagcagatt gtgtggaatg
     3301 gtcctgtggg ggtatttgaa tgggaagctt ttgcccgggg aaccaaagct ctcatggatg
     3361 aggtggtgaa agccacttct aggggctgca tcaccatcat aggtggtgga gacactgcca
     3421 cttgctgtgc caaatggaac acggaggata aagtcagcca tgtgagcact gggggtggtg
     3481 ccagtttgga gctcctggaa ggtaaagtcc ttcctggggt ggatgctctc agcaatattt
     3541 aggagggccg catcatgtaa ttagttatgt cacgcttaca ttcacgccct ccccccacat
     3601 ccgctctaac cgaaaaggaa ggagttagac aacctgaagt ctaggtccct atttattttt
     3661 ttatagttat gttagtatta agaacgttat ttatatttca aatttttctt ttttttctgt
     3721 acagacgcgt gtacgcatgt aacattatac tgaaaacctt gcttgagaag gttttgggac
     3781 gctcgaaggc tttaatttgc ggccaagctt ggcgtaatca tggtcatagc tgtttcctgt
     3841 gtgaaattgt tatccgctca caattccaca caacatacga gccggaagca taaagtgtaa
     3901 agcctggggt gcctaatgag tgagctaact cacattaatt gcgttgcgct cactgcccgc
     3961 tttccagtcg ggaaacctgt cgtgccagct gcattaatga atcggccaac gcgcggggag
     4021 aggcggtttg cgtattgggc gctcttccgc ttcctcgctc actgactcgc tgcgctcggt
     4081 cgttcggctg cggcgagcgg tatcagctca ctcaaaggcg gtaatacggt tatccacaga
     4141 atcaggggat aacgcaggaa agaacatgtg agcaaaaggc cagcaaaagg ccaggaaccg
     4201 taaaaaggcc gcgttgctgg cgtttttcca taggctccgc ccccctgacg agcatcacaa
     4261 aaatcgacgc tcaagtcaga ggtggcgaaa cccgacagga ctataaagat accaggcgtt
     4321 tccccctgga agctccctcg tgcgctctcc tgttccgacc ctgccgctta ccggatacct
     4381 gtccgccttt ctcccttcgg gaagcgtggc gctttctcat agctcacgct gtaggtatct
     4441 cagttcggtg taggtcgttc gctccaagct gggctgtgtg cacgaacccc ccgttcagcc
     4501 cgaccgctgc gccttatccg gtaactatcg tcttgagtcc aacccggtaa gacacgactt
     4561 atcgccactg gcagcagcca ctggtaacag gattagcaga gcgaggtatg taggcggtgc
     4621 tacagagttc ttgaagtggt ggcctaacta cggctacact agaaggacag tatttggtat
     4681 ctgcgctctg ctgaagccag ttaccttcgg aaaaagagtt ggtagctctt gatccggcaa
     4741 acaaaccacc gctggtagcg gtggtttttt tgtttgcaag cagcagatta cgcgcagaaa
     4801 aaaaggatct caagaagatc ctttgatctt ttctacgggg tctgacgctc agtggaacga
     4861 aaactcacgt taagggattt tggtcatgag attatcaaaa aggatcttca cctagatcct
     4921 tttaaattaa aaatgaagtt ttaaatcaat ctaaagtata tatgagtaaa cttggtctga
     4981 cagttaccaa tgcttaatca gtgaggcacc tatctcagcg atctgtctat ttcgttcatc
     5041 catagttgcc tgactccccg tcgtgtagat aactacgata cgggagggct taccatctgg
     5101 ccccagtgct gcaatgatac cgcgagaccc acgctcaccg gctccagatt tatcagcaat
     5161 aaaccagcca gccggaaggg ccgagcgcag aagtggtcct gcaactttat ccgcctccat
     5221 ccagtctatt aattgttgcc gggaagctag agtaagtagt tcgccagtta atagtttgcg
     5281 caacgttgtt gccattgcta caggcatcgt ggtgtcacgc tcgtcgtttg gtatggcttc
     5341 attcagctcc ggttcccaac gatcaaggcg agttacatga tcccccatgt tgtgcaaaaa
     5401 agcggttagc tccttcggtc ctccgatcgt tgtcagaagt aagttggccg cagtgttatc
     5461 actcatggtt atggcagcac tgcataattc tcttactgtc atgccatccg taagatgctt
     5521 ttctgtgact ggtgagtact caaccaagtc attctgagaa tagtgtatgc ggcgaccgag
     5581 ttgctcttgc ccggcgtcaa tacgggataa taccgcgcca catagcagaa ctttaaaagt
     5641 gctcatcatt ggaaaacgtt cttcggggcg aaaactctca aggatcttac cgctgttgag
     5701 atccagttcg atgtaaccca ctcgtgcacc caactgatct tcagcatctt ttactttcac
     5761 cagcgtttct gggtgagcaa aaacaggaag gcaaaatgcc gcaaaaaagg gaataagggc
     5821 gacacggaaa tgttgaatac tcatactctt cctttttcaa tattattgaa gcatttatca
     5881 gggttattgt ctcatgagcg gatacatatt tgaatgtatt tagaaaaata aacaaatagg
     5941 ggttccgcgc acatttcccc gaaaagtgcc acctgacgtc taagaaacca ttattatcat
     6001 gacattaacc tataaaaata ggcgtatcac gaggcccttt cgtcttcaag aattagcttt
     6061 tcaattcaat tcatcatttt ttttttattc ttttttttga tttcggtttc tttgaaattt
     6121 ttttgattcg gtaatctccg aacagaagga agaacgaagg aaggagcaca gacttagatt
     6181 ggtatatata cgcatatgta gtgttgaaga aacatgaaat tgcccagtat tcttaaccca
     6241 actgcacaga acaaaaacat gcaggaaacg aagataaatc atgtcgaaag ctacatataa
     6301 ggaacgtgct gctactcatc ctagtcctgt tgctgccaag ctatttaata tcatgcacga
     6361 aaagcaaaca aacttgtgtg cttcattgga tgttcgtacc accaaggaat tactggagtt
     6421 agttgaagca ttaggtccca aaatttgttt actaaaaaca catgtggata tcttgactga
     6481 tttttccatg gagggcacag ttaagccgct aaaggcatta tccgccaagt acaatttttt
     6541 actcttcgaa gacagaaaat ttgctgacat tggtaataca gtcaaattgc agtactctgc
     6601 gggtgtatac agaatagcag aatgggcaga cattacgaat gcacacggtg tggtgggccc
     6661 aggtattgtt agcggtttga agcaggcggc agaagaagta acaaaggaac ctagaggcct
     6721 tttgatgtta gcagaattgt catgcaaggg ctccctatct actggagaat atactaaggg
     6781 tactgttgac attgcgaaga gcgacaaaga ttttgttatc ggctttattg ctcaaagaga
     6841 catgggtgga agagatgaag gttacgattg gttgattatg acacccggtg tgggtttaga
     6901 tgacaaggga gacgcattgg gtcaacagta tagaaccgtg gatgatgtgg tctctacagg
     6961 atctgacatt attattgttg gaagaggact atttgcaaag ggaagggatg ctaaggtaga
     7021 gggtgaacgt tacagaaaag caggctggga agcatatttg agaagatgcg gccagcaaaa
     7081 ctaaaaaact gtattataag taaatgcatg tatactaaac tcacaaatta gagcttcaat
     7141 ttaattatat cagttattac ccaattctca tgtttgacag cttatcatcg atcgtccaac
     7201 tgcatggaga tgagtcgtgg caagaatacc aagagttcct cggtttgcca gttattaaaa
     7261 gactcgtatt tccaaaagac tgcaacatac tactcagtgc agcttcacag aaacctcatt
     7321 cgtttattcc cttgtttgat tcagaagcag gtgggacagg tgaacttttg gattggaact
     7381 cgatttctga ctgggttgga aggcaagaga gccccgagag cttacatttt atgttagctg
     7441 gtggactgac gccagaaaat gttggtgatg cgcttagatt aaatggcgtt attggtgttg
     7501 atgtaagcgg aggtgtggag acaaatggtg taaaagactc taacaaaata gcaaatttcg
     7561 tcaaaaatgc taagaaatag gttattactg agtagtattt atttaagtat tgtttgtgca
     7621 cttgcctgca agccttttga aaagcaagca taaaagatct aaacataaaa tctgtaaaat
     7681 aacaagatgt aaagataatg ctaaatcatt tggctttttg attgattgta caggaaaata
     7741 tacatcgcag ggggttgact tttaccattt caccgcaatg gaatcaaact tgttgaagag
     7801 aatgttcaca ggcgcatacg ctacaatgac ccgattcttg ctagcctttt ctcggtcttg
     7861 caaacaaccg ccggcagctt agtatataaa tacacatgta catacctctc tccgtatcct
     7921 cgtaatcatt ttcttgtatt tatcgtcttt tcgctgtaaa aactttatca cacttatctc
     7981 aaatacactt attaaccgct tttactatta tcttctacgc tgacagtaat atcaaacagt
     8041 gacacatatt aaacacagtg gtttctttgc ataaacacca tcagcctcaa gtcgtcaagt
     8101 aaagatttcg tgttcatgca gatagataac aatctatatg ttgataatta gcgttgcctc
     8161 atcaatgcga gatccgttta accggaccct agtgcactta ccccacgttc ggtccactgt
     8221 gtgccgaaca tgctccttca ctattttaac atgtggaatt aattctcatg tttgacagct
     8281 tatcatcgaa ctctaagagg tgatacttat ttactgtaaa actgtgacga taaaaccgga
     8341 aggaagaata agaaaactcg aactgatcta taatgcctat tttctgtaaa gagtttaagc
     8401 tatgaaagcc tcggcatttt ggccgctcct aggtagtgct ttttttccaa ggacaaaaca
     8461 gtttcttttt cttgagcagg ttttatgttt cggtaatcat aaacaataaa taaattattt
     8521 catttatgtt taaaaataaa aaataaaaaa gtattttaaa tttttaaaaa agttgattat
     8581 aagcatgtga ccttttgcaa gcaattaaat tttgcaattt gtgattttag gcaaaagtta
     8641 caatttctgg ctcgtgtaat atatgtatgc taaagtgaac ttttacaaag tcgatatgga
     8701 cttagtcaaa agaaattttc ttaaaaatat atagcactag ccaatttagc acttctttat
     8761 gagatatatt atagacttta ttaagccaga tttgtgtatt atatgtattt acccggcgaa
     8821 tcatggacat acattctgaa ataggtaata ttctctatgg tgagacagca tagataacct
     8881 aggatacaag ttaaaagcta gtactgtttt gcagtaattt ttttcttttt tataagaatg
     8941 ttaccaccta aataagttat aaagtcaata gttaagtttg atatttgatt gtaaaatacc
     9001 gtaatatatt tgcatgatca aaaggctcaa tgttgactag ccagcatgtc aaccactata
     9061 ttgatcaccg atatatggac ttccacacca actagtaata tgacaataaa ttcaagatat
     9121 tcttcatgag aatggcccag cgatatatgc ggtgtgaaat accgcacaga tgcgtaagga
     9181 gaaaataccg catcaggcgc cattcgccat tcaggctgcg caactgttgg gaagggcgat
     9241 cggtgcgggc ctcttcgcta ttacgccagc tggcgaaagg gggatgtgct gcaaggcgat
     9301 taagttgggt aacgccaggg ttttcccagt cacgacgttg taaaacgacg gccagt
//
